# Supplementary material for: Tetra­aqua­bis­[4-(1H-imidazol-1-yl-κN 3)benzoato]cobalt(II)
Source: Acta Crystallogr Sect E Struct Rep Online. 2012 Mar 28;68(Pt 4):m486–7. doi: 10.1107/S1600536812010562 (PMC3343871; doi:10.1107/S1600536812010562)
Supplement: Supplementary file 1 [file e-68-0m486-sup1.cif]

##############################################################################
#                                                                            #
# This CIF contains the data in a paper accepted for publication in          #
# Acta Crystallographica Section E. It conforms to the requirements of       #
# Notes for Authors for Acta Crystallographica Section E, and has been       #
# peer reviewed under the auspices of the IUCr Commission on Journals.       #
#                                                                            #
# Full details of the Crystallographic Information File format               #
# are given in the paper "The Crystallographic Information File (CIF):       #
# a New Standard Archive File for Crystallography" by S. R. Hall, F. H.      #
# Allen and I. D. Brown [Acta Cryst. (1991), A47, 655-685].                  #
#                                                                            #
# The current version of the core CIF dictionary is obtainable from          #
# ftp://ftp.iucr.org/pub/cif_core.dic.                                       #
#                                                                            #
# Software is freely available for graphical display of the structure(s)     #
# in this CIF. For information consult the CIF software page                 #
# http://www.iucr.org/resources/cif/software.                                #
#                                                                            #
# This file may be used for bona fide research purposes within the           #
# scientific community so long as proper attribution is given to the journal # 
# article from which it was obtained.                                        #
#                                                                            #
##############################################################################
data_I
_audit_creation_method     SHELXL-97
_chemical_name_systematic
;
Tetraaquabis[4-(1<i>H</i>-imidazol-1-yl-\k<i>N</i>^3^)benzoato]cobalt(II)
;
_chemical_name_common     ?
_chemical_formula_moiety     'C20 H22 Co N4 O8'
_chemical_formula_sum     'C20 H22 Co N4 O8'
_chemical_formula_iupac     '[Co (C10 H7 N2 O2)2 (H2 O)4]'
_chemical_formula_weight     505.35
_chemical_melting_point     ?
_symmetry_cell_setting     monoclinic
_symmetry_space_group_name_H-M     'P 21/c'
_symmetry_space_group_name_Hall     '-P 2ybc'
loop_
    _symmetry_equiv_pos_as_xyz
    'x, y, z'
    '-x, y+1/2, -z+1/2'
    '-x, -y, -z'
    'x, -y-1/2, z-1/2'
_cell_length_a     12.1976(15)
_cell_length_b     10.6555(13)
_cell_length_c     7.9602(10)
_cell_angle_alpha     90.00
_cell_angle_beta     96.816(2)
_cell_angle_gamma     90.00
_cell_volume     1027.3(2)
_cell_formula_units_Z     2
_cell_measurement_reflns_used     5837
_cell_measurement_theta_min     2.82
_cell_measurement_theta_max     27.90
_cell_measurement_temperature     296(2)
_exptl_crystal_description     block
_exptl_crystal_colour     Red
_exptl_crystal_size_max     0.22
_exptl_crystal_size_mid     0.19
_exptl_crystal_size_min     0.15
_exptl_crystal_density_diffrn     1.634
_exptl_crystal_density_meas     ?
_exptl_crystal_density_method     'not measured'
_exptl_crystal_F_000     522
_exptl_absorpt_coefficient_mu     0.894
_exptl_absorpt_correction_type     multi-scan
_exptl_absorpt_process_details     '(SADABS; Sheldrick, 1996)'
_exptl_absorpt_correction_T_min     0.6160
_exptl_absorpt_correction_T_max     0.7443
_exptl_special_details     ?
_diffrn_ambient_temperature     296(2)
_diffrn_radiation_type     MoK\a
_diffrn_radiation_wavelength     0.71073
_diffrn_radiation_source     'fine-focus sealed tube'
_diffrn_radiation_monochromator     graphite
_diffrn_measurement_device_type     'Bruker APEXII area-detector'
_diffrn_measurement_method     '\f and \w scan'
_diffrn_detector_area_resol_mean     ?
_diffrn_reflns_number     7094
_diffrn_reflns_av_R_equivalents     0.0479
_diffrn_reflns_av_sigmaI/netI     0.0474
_diffrn_reflns_theta_min     1.68
_diffrn_reflns_theta_max     25.20
_diffrn_reflns_theta_full     25.20
_diffrn_measured_fraction_theta_max     0.998
_diffrn_measured_fraction_theta_full     0.998
_diffrn_reflns_limit_h_min     -14
_diffrn_reflns_limit_h_max     14
_diffrn_reflns_limit_k_min     -12
_diffrn_reflns_limit_k_max     12
_diffrn_reflns_limit_l_min     -9
_diffrn_reflns_limit_l_max     9
_diffrn_standards_number     0
_diffrn_standards_interval_count     ?
_diffrn_standards_interval_time     ?
_diffrn_standards_decay_%     ?
_refine_special_details
;
Refinement of <i>F</i>^2^ against ALL reflections. The weighted <i>R</i>-factor
<i>wR</i> and goodness of fit <i>S</i> are based on <i>F</i>^2^, conventional
<i>R</i>-factors <i>R</i> are based on <i>F</i>, with <i>F</i> set to zero for
negative <i>F</i>^2^. The threshold expression of <i>F</i>^2^ >
\s(<i>F</i>^2^) is used only for calculating <i>R</i>-factors(gt) <i>etc</i>.
and is not relevant to the choice of reflections for refinement.
<i>R</i>-factors based on <i>F</i>^2^ are statistically about twice as large
as those based on <i>F</i>, and <i>R</i>- factors based on ALL data will be
even larger.
;
_reflns_number_total     1850
_reflns_number_gt     1720
_reflns_threshold_expression     I>2\s(I)
_refine_ls_structure_factor_coef     Fsqd
_refine_ls_matrix_type     full
_refine_ls_R_factor_all     0.0335
_refine_ls_R_factor_gt     0.0315
_refine_ls_wR_factor_gt     0.0895
_refine_ls_wR_factor_ref     0.0919
_refine_ls_goodness_of_fit_ref     1.073
_refine_ls_restrained_S_all     1.072
_refine_ls_number_reflns     1850
_refine_ls_number_parameters     151
_refine_ls_number_restraints     6
_refine_ls_hydrogen_treatment     constr
_refine_ls_weighting_scheme     calc
_refine_ls_weighting_details
         'calc w=1/[\s^2^(Fo^2^)+(0.0491P)^2^+0.4159P] where P=(Fo^2^+2Fc^2^)/3'
_atom_sites_solution_hydrogens     geom
_atom_sites_solution_primary     direct
_atom_sites_solution_secondary     difmap
_refine_ls_shift/su_max     0.000
_refine_ls_shift/su_mean     0.000
_refine_diff_density_max     0.314
_refine_diff_density_min     -0.357
_refine_ls_extinction_method     none
_refine_ls_extinction_coef     ?
loop_
    _atom_type_symbol
    _atom_type_description
    _atom_type_scat_dispersion_real
    _atom_type_scat_dispersion_imag
    _atom_type_scat_source
    'C' 'C' 0.0033 0.0016
                         'International Tables Vol C Tables 4.2.6.8 and 6.1.1.4'
    'H' 'H' 0.0000 0.0000
                         'International Tables Vol C Tables 4.2.6.8 and 6.1.1.4'
    'N' 'N' 0.0061 0.0033
                         'International Tables Vol C Tables 4.2.6.8 and 6.1.1.4'
    'O' 'O' 0.0106 0.0060
                         'International Tables Vol C Tables 4.2.6.8 and 6.1.1.4'
    'Co' 'Co' 0.3494 0.9721
                         'International Tables Vol C Tables 4.2.6.8 and 6.1.1.4'
_computing_data_collection     'APEX2 (Bruker, 2004)'
_computing_cell_refinement     'SAINT (Bruker, 2004)'
_computing_data_reduction     'SAINT (Bruker, 2004)'
_computing_structure_solution     'SHELXS97 (Sheldrick, 2008)'
_computing_structure_refinement     'SHELXL97 (Sheldrick, 2008)'
_computing_molecular_graphics     'XP in SHELXTL (Sheldrick, 2008)'
_computing_publication_material     'SHELXL97 (Sheldrick, 2008)'
loop_
    _atom_site_type_symbol
    _atom_site_label
    _atom_site_fract_x
    _atom_site_fract_y
    _atom_site_fract_z
    _atom_site_U_iso_or_equiv
    _atom_site_adp_type
    _atom_site_calc_flag
    _atom_site_refinement_flags
    _atom_site_occupancy
    _atom_site_symmetry_multiplicity
    _atom_site_disorder_assembly
    _atom_site_disorder_group
    C C1 0.55457(14) 0.61139(17) 0.8770(2) 0.0122(4) Uani d . 1 1 . .
    C C2 0.52906(16) 0.51963(18) 0.7536(2) 0.0159(4) Uani d . 1 1 . .
    H H2 0.5827 0.4630 0.7282 0.019 Uiso calc R 1 1 . .
    C C3 0.42300(17) 0.51351(17) 0.6690(3) 0.0158(4) Uani d . 1 1 . .
    H H3 0.4066 0.4530 0.5855 0.019 Uiso calc R 1 1 . .
    C C4 0.34080(14) 0.59535(17) 0.7058(2) 0.0122(4) Uani d . 1 1 . .
    C C5 0.36592(15) 0.68373(17) 0.8335(2) 0.0146(4) Uani d . 1 1 . .
    H H5 0.3111 0.7374 0.8625 0.018 Uiso calc R 1 1 . .
    C C6 0.47249(14) 0.69250(17) 0.9181(2) 0.0140(4) Uani d . 1 1 . .
    H H6 0.4887 0.7526 1.0022 0.017 Uiso calc R 1 1 . .
    C C7 0.70472(16) 0.70111(19) 1.0893(2) 0.0208(4) Uani d . 1 1 . .
    H H7 0.6644 0.7599 1.1427 0.025 Uiso calc R 1 1 . .
    C C8 0.81424(16) 0.67658(18) 1.1233(2) 0.0194(4) Uani d . 1 1 . .
    H H8 0.8623 0.7168 1.2056 0.023 Uiso calc R 1 1 . .
    C C9 0.75273(15) 0.55233(18) 0.9212(2) 0.0156(4) Uani d . 1 1 . .
    H H9 0.7490 0.4911 0.8374 0.019 Uiso calc R 1 1 . .
    C C10 0.22864(14) 0.59036(17) 0.6021(2) 0.0132(4) Uani d . 1 1 . .
    Co Co1 1.0000 0.5000 1.0000 0.01069(15) Uani d S 1 2 . .
    N N1 0.66473(12) 0.62083(14) 0.95870(17) 0.0124(3) Uani d . 1 1 . .
    N N2 0.84354(12) 0.58317(15) 1.01756(18) 0.0150(3) Uani d . 1 1 . .
    O O1 0.22401(10) 0.54154(14) 0.45864(16) 0.0187(3) Uani d . 1 1 . .
    O O2 0.14737(10) 0.63844(12) 0.66430(15) 0.0158(3) Uani d . 1 1 . .
    O O1W 1.02638(11) 0.52252(13) 1.26744(17) 0.0167(3) Uani d D 1 1 . .
    H H1W 1.0866 0.5265 1.3281 0.025 Uiso d RD 1 1 . .
    H H2W 0.9794 0.4800 1.3089 0.025 Uiso d RD 1 1 . .
    O O2W 0.93348(12) 0.32615(13) 1.04136(16) 0.0231(3) Uani d D 1 1 . .
    H H4W 0.9150 0.2686 0.9701 0.035 Uiso d RD 1 1 . .
    H H3W 0.8941 0.3241 1.1211 0.035 Uiso d RD 1 1 . .
loop_
    _atom_site_aniso_label
    _atom_site_aniso_U_11
    _atom_site_aniso_U_22
    _atom_site_aniso_U_33
    _atom_site_aniso_U_12
    _atom_site_aniso_U_13
    _atom_site_aniso_U_23
    C1 0.0122(8) 0.0135(9) 0.0108(8) -0.0007(7) 0.0013(6) 0.0028(7)
    C2 0.0131(10) 0.0182(9) 0.0161(10) 0.0045(7) 0.0010(8) -0.0030(7)
    C3 0.0163(10) 0.0177(10) 0.0130(9) 0.0001(7) -0.0007(8) -0.0029(7)
    C4 0.0123(9) 0.0147(9) 0.0100(8) -0.0002(7) 0.0023(7) 0.0032(7)
    C5 0.0142(9) 0.0144(9) 0.0157(9) 0.0027(7) 0.0035(7) 0.0003(7)
    C6 0.0153(9) 0.0137(9) 0.0132(9) -0.0011(7) 0.0025(7) -0.0014(6)
    C7 0.0175(10) 0.0228(10) 0.0208(10) 0.0045(8) -0.0025(8) -0.0110(8)
    C8 0.0170(10) 0.0222(10) 0.0179(9) 0.0011(8) -0.0034(7) -0.0074(8)
    C9 0.0118(9) 0.0203(10) 0.0145(9) 0.0017(7) 0.0011(7) -0.0035(7)
    C10 0.0145(9) 0.0132(9) 0.0119(9) -0.0004(7) 0.0020(7) 0.0039(7)
    Co1 0.0086(2) 0.0135(2) 0.0097(2) -0.00079(11) 0.00011(15) -0.00126(11)
    N1 0.0111(7) 0.0148(7) 0.0111(7) 0.0016(6) 0.0010(6) -0.0004(6)
    N2 0.0123(8) 0.0189(8) 0.0135(7) 0.0005(6) 0.0001(6) 0.0004(6)
    O1 0.0144(7) 0.0289(8) 0.0124(7) 0.0013(6) -0.0005(5) -0.0042(6)
    O2 0.0112(6) 0.0231(7) 0.0132(6) 0.0029(5) 0.0023(5) 0.0021(5)
    O1W 0.0128(7) 0.0254(7) 0.0118(6) -0.0028(5) 0.0006(5) -0.0006(5)
    O2W 0.0325(8) 0.0198(7) 0.0197(7) -0.0101(6) 0.0145(6) -0.0077(5)
_geom_special_details
;
All e.s.d.'s (except the e.s.d. in the dihedral angle between two l.s. planes)
are estimated using the full covariance matrix. The cell e.s.d.'s are taken
into account individually in the estimation of e.s.d.'s in distances, angles
and torsion angles; correlations between e.s.d.'s in cell parameters are only
used when they are defined by crystal symmetry. An approximate (isotropic)
treatment of cell e.s.d.'s is used for estimating e.s.d.'s involving l.s.
planes.
;
loop_
    _geom_bond_atom_site_label_1
    _geom_bond_atom_site_label_2
    _geom_bond_site_symmetry_2
    _geom_bond_distance
    _geom_bond_publ_flag
    C1 C6 . 1.391(3) ?
    C1 C2 . 1.395(3) ?
    C1 N1 . 1.425(2) ?
    C2 C3 . 1.387(3) ?
    C2 H2 . 0.9300 ?
    C3 C4 . 1.386(3) ?
    C3 H3 . 0.9300 ?
    C4 C5 . 1.393(3) ?
    C4 C10 . 1.513(2) ?
    C5 C6 . 1.395(2) ?
    C5 H5 . 0.9300 ?
    C6 H6 . 0.9300 ?
    C7 C8 . 1.357(3) ?
    C7 N1 . 1.389(2) ?
    C7 H7 . 0.9300 ?
    C8 N2 . 1.378(2) ?
    C8 H8 . 0.9300 ?
    C9 N2 . 1.312(2) ?
    C9 N1 . 1.360(2) ?
    C9 H9 . 0.9300 ?
    C10 O1 . 1.250(2) ?
    C10 O2 . 1.268(2) ?
    Co1 O1W 3_767 2.1286(13) ?
    Co1 O1W . 2.1286(13) y
    Co1 O2W . 2.0644(13) y
    Co1 O2W 3_767 2.0644(13) ?
    Co1 N2 . 2.1238(15) y
    Co1 N2 3_767 2.1238(15) ?
    O1W H1W . 0.8307 ?
    O1W H2W . 0.8296 ?
    O2W H4W . 0.8479 ?
    O2W H3W . 0.8402 ?
loop_
    _geom_angle_atom_site_label_1
    _geom_angle_atom_site_label_2
    _geom_angle_atom_site_label_3
    _geom_angle_site_symmetry_1
    _geom_angle_site_symmetry_3
    _geom_angle
    _geom_angle_publ_flag
    C6 C1 C2 . . 119.67(16) ?
    C6 C1 N1 . . 120.96(15) ?
    C2 C1 N1 . . 119.37(16) ?
    C3 C2 C1 . . 119.48(17) ?
    C3 C2 H2 . . 120.3 ?
    C1 C2 H2 . . 120.3 ?
    C4 C3 C2 . . 121.60(17) ?
    C4 C3 H3 . . 119.2 ?
    C2 C3 H3 . . 119.2 ?
    C3 C4 C5 . . 118.53(16) ?
    C3 C4 C10 . . 119.50(16) ?
    C5 C4 C10 . . 121.91(16) ?
    C4 C5 C6 . . 120.65(16) ?
    C4 C5 H5 . . 119.7 ?
    C6 C5 H5 . . 119.7 ?
    C1 C6 C5 . . 120.01(16) ?
    C1 C6 H6 . . 120.0 ?
    C5 C6 H6 . . 120.0 ?
    C8 C7 N1 . . 106.30(16) ?
    C8 C7 H7 . . 126.9 ?
    N1 C7 H7 . . 126.9 ?
    C7 C8 N2 . . 109.76(16) ?
    C7 C8 H8 . . 125.1 ?
    N2 C8 H8 . . 125.1 ?
    N2 C9 N1 . . 111.74(16) ?
    N2 C9 H9 . . 124.1 ?
    N1 C9 H9 . . 124.1 ?
    O1 C10 O2 . . 124.93(16) ?
    O1 C10 C4 . . 116.95(15) ?
    O2 C10 C4 . . 118.10(15) ?
    O2W Co1 O2W . 3_767 180.0 ?
    O2W Co1 N2 . . 89.47(6) ?
    O2W Co1 N2 3_767 . 90.53(6) ?
    O2W Co1 N2 . 3_767 90.53(6) ?
    O2W Co1 N2 3_767 3_767 89.47(6) ?
    N2 Co1 N2 . 3_767 180.0 ?
    O2W Co1 O1W . 3_767 92.45(5) ?
    O2W Co1 O1W 3_767 3_767 87.55(5) ?
    N2 Co1 O1W . 3_767 94.73(5) ?
    N2 Co1 O1W 3_767 3_767 85.27(5) ?
    O2W Co1 O1W . . 87.55(5) ?
    O2W Co1 O1W 3_767 . 92.45(5) ?
    N2 Co1 O1W . . 85.27(5) ?
    N2 Co1 O1W 3_767 . 94.73(5) ?
    O1W Co1 O1W 3_767 . 180.0 ?
    C9 N1 C7 . . 106.18(15) ?
    C9 N1 C1 . . 125.99(15) ?
    C7 N1 C1 . . 127.83(15) ?
    C9 N2 C8 . . 106.02(15) ?
    C9 N2 Co1 . . 124.04(13) ?
    C8 N2 Co1 . . 129.94(12) ?
    Co1 O1W H1W . . 127.2 ?
    Co1 O1W H2W . . 107.9 ?
    H1W O1W H2W . . 113.7 ?
    Co1 O2W H4W . . 128.4 ?
    Co1 O2W H3W . . 114.5 ?
    H4W O2W H3W . . 110.8 ?
loop_
    _geom_hbond_atom_site_label_D
    _geom_hbond_atom_site_label_H
    _geom_hbond_atom_site_label_A
    _geom_hbond_site_symmetry_A
    _geom_hbond_distance_DH
    _geom_hbond_distance_HA
    _geom_hbond_distance_DA
    _geom_hbond_angle_DHA
    O2W H3W O2 3_667 0.84 1.88 2.6745(17) 156.8
    O2W H4W O2 2_646 0.85 1.86 2.6964(18) 169.6
    O1W H2W O2 3_667 0.83 2.03 2.8287(19) 162.6
    O1W H1W O1 1_656 0.83 1.87 2.7014(18) 177.4
_iucr_refine_instructions_details
;
TITL 1 in P2(1)/c
CELL 0.71073  12.1976  10.6555   7.9602  90.000  96.816  90.000
ZERR   2  0.0015   0.0013   0.0010   0.000   0.002   0.000
LATT 1
SYMM -X, 0.5+Y, 0.5-Z
SFAC C  H  N  O  Co
UNIT 40  44  8  16  2
OMIT -3 50.4
L.S. 10
ACTA
BOND $h
FMAP 2
PLAN 0
size 0.21 0.10 0.6
htab o1w o1_$1
eqiv $1 x+1, y, z+1
htab o1w o2_$2
eqiv $2 -x+1, -y+1, -z+2
htab o2w o2_$3
eqiv $3 -x+1, y-1/2, -z+3/2
htab o2w o2_$4
eqiv $4 -x+1, -y+1, -z+2
DFIX 0.84 0.01 O1W H1W O1W H2W O2W H3W O2W H4W
DFIX 1.39 0.001 H1W H2W H3W H4W
WGHT   0.049000   0.000000
FVAR 0.235490
TEMP 23.000
MOLE 1
C1     1   0.554567   0.611392   0.876967  11.000000   0.012220 =
           0.013460   0.010780   0.002780   0.001240  -0.000730
C2     1   0.529068   0.519632   0.753567  11.000000   0.013190 =
           0.018190   0.016100  -0.003010   0.001030   0.004460
AFIX 43
H2     2   0.582739   0.463001   0.728192  11.000000  -1.200000
AFIX 0
C3     1   0.422996   0.513506   0.668965  11.000000   0.016260 =
           0.017680   0.012980  -0.002960  -0.000730   0.000070
AFIX 43
H3     2   0.406651   0.453022   0.585519  11.000000  -1.200000
AFIX 0
C4     1   0.340790   0.595340   0.705786  11.000000   0.012290 =
           0.014720   0.010000   0.003180   0.002310  -0.000220
C5     1   0.365921   0.683725   0.833463  11.000000   0.014230 =
           0.014400   0.015720   0.000300   0.003490   0.002650
AFIX 43
H5     2   0.311093   0.737421   0.862531  11.000000  -1.200000
AFIX 0
C6     1   0.472496   0.692498   0.918147  11.000000   0.015250 =
           0.013690   0.013250  -0.001450   0.002430  -0.001070
AFIX 43
H6     2   0.488687   0.752589   1.002163  11.000000  -1.200000
AFIX 0
C7     1   0.704723   0.701112   1.089289  11.000000   0.017540 =
           0.022760   0.020830  -0.011060  -0.002480   0.004510
AFIX 43
H7     2   0.664447   0.759933   1.142749  11.000000  -1.200000
AFIX 0
C8     1   0.814239   0.676584   1.123277  11.000000   0.016920 =
           0.022200   0.017850  -0.007410  -0.003440   0.001110
AFIX 43
H8     2   0.862304   0.716771   1.205556  11.000000  -1.200000
AFIX 0
C9     1   0.752729   0.552329   0.921162  11.000000   0.011810 =
           0.020280   0.014500  -0.003500   0.001050   0.001650
AFIX 43
H9     2   0.748990   0.491104   0.837413  11.000000  -1.200000
AFIX 0
C10    1   0.228646   0.590356   0.602072  11.000000   0.014540 =
           0.013210   0.011880   0.003970   0.001980  -0.000340
Co1    5   1.000000   0.500000   1.000000  10.500000   0.008630 =
           0.013480   0.009750  -0.001270   0.000130  -0.000790
N1     3   0.664733   0.620834   0.958691  11.000000   0.011120 =
           0.014830   0.011110  -0.000350   0.000950   0.001580
N2     3   0.843539   0.583177   1.017555  11.000000   0.012240 =
           0.018870   0.013570   0.000410   0.000100   0.000480
O1     4   0.224010   0.541534   0.458654  11.000000   0.014430 =
           0.028920   0.012420  -0.004190  -0.000540   0.001330
O2     4   0.147369   0.638445   0.664306  11.000000   0.011250 =
           0.023030   0.013260   0.002140   0.002330   0.002940
O1W    4   1.026385   0.522518   1.267461  11.000000   0.013030 =
           0.025320   0.011900  -0.000730   0.000780  -0.002610
O2W    4   0.933487   0.326155   1.041360  11.000000   0.032520 =
           0.019760   0.019760  -0.007710   0.014480  -0.010080
H1W    2   1.086619   0.526496   1.328050  11.000000  -1.500000
H2W    2   0.979394   0.479966   1.308968  11.000000  -1.500000
H4W    2   0.914993   0.268585   0.970059  11.000000  -1.500000
H3W    2   0.894113   0.324076   1.121064  11.000000  -1.500000
HKLF 4
END
;
data_global
_journal_date_recd_electronic     2012-02-23
_journal_date_accepted     2012-03-09
_journal_name_full     'Acta Crystallographica, Section E'
_journal_year     2012
_journal_volume     68
_journal_issue      4
_journal_page_first     m486
_journal_page_last     m487
_journal_paper_category     QM
_journal_paper_doi     10.1107/S1600536812010562
_journal_coeditor_code     SJ5202
_publ_contact_author_name     'Liu, Jian-She'
_publ_contact_author_address
;
College of Chemistry and Chemical Engineering,
Pingdingshan University,
Pingdingshan 467000
People's Republic of China.
;
_publ_contact_author_email     liujianshe@dhu.edu.cn
_publ_contact_author_fax     '86 021 67792550'
_publ_contact_author_phone     '86 021 67792550'
_publ_section_title
;
Tetraaquabis[4-(1<i>H</i>-imidazol-1-yl-\k<i>N</i>^3^)benzoato]cobalt(II)
;
loop_
    _publ_author_name
    _publ_author_footnote
    _publ_author_address
    'Guo, Jian' .
;
College of Chemistry and Chemical Engineering,
Donghua University,
Shanghai 200051,
People's Republic of China
;
    'Tong, Shao-Wei' .
;
College of Food Science and Technology,
Guangdong Ocean University
Zhanjiang 524088
People's Republic of China
;
    'Liu, Jian-She' .
;
College of Chemistry and Chemical Engineering,
Donghua University,
Shanghai 200051,
People's Republic of China
;
    'Song, Wen-Dong' .
;
College of Science,
Guangdong Ocean University
Zhanjiang 524088
People's Republic of China
;
    'An, Jing-Bo' .
;
College of Food Science and Technology,
Guangdong Ocean University
Zhanjiang 524088
People's Republic of China
;
