# Supplementary material for: Tetra­aqua­bis­[4-(1H-imidazol-1-yl-κN 3)benzoato]cobalt(II)
Source: Acta Crystallogr Sect E Struct Rep Online. 2012 Mar 28;68(Pt 4):m486–7. doi: 10.1107/S1600536812010562 (PMC3343871; doi:10.1107/S1600536812010562)
Supplement: Supplementary file 2 [file e-68-0m486-Isup2.hkl]

# 
# h,k,l, Fc-squared, Fo-squared, sigma(Fo-squared) and status flag 
# 
data_I
_shelx_title ' 1 in P2(1)/c' 
_shelx_refln_list_code          4 
_shelx_F_calc_maximum      128.40 
_exptl_crystal_F_000       522.00 
_reflns_d_resolution_high  0.8347 
 
loop_ 
 _symmetry_equiv_pos_as_xyz 
 'x, y, z' 
 '-x, y+1/2, -z+1/2' 
 '-x, -y, -z' 
 'x, -y-1/2, z-1/2' 
 
_cell_length_a    12.1976 
_cell_length_b    10.6555 
_cell_length_c     7.9602 
_cell_angle_alpha  90.000 
_cell_angle_beta   96.816 
_cell_angle_gamma  90.000 
 
_shelx_F_squared_multiplier     1.000 
 
loop_ 
 _refln_index_h 
 _refln_index_k 
 _refln_index_l 
 _refln_F_squared_calc 
 _refln_F_squared_meas 
 _refln_F_squared_sigma 
 _refln_observed_status 
   1   0   0      928.43     1293.45     98.84 o 
   2   0   0      857.65      802.73     37.25 o 
   3   0   0      514.01      481.66     17.87 o 
   4   0   0     3786.31     3713.84    170.49 o 
   5   0   0     3051.99     3015.89    137.65 o 
   6   0   0     4052.95     4005.04    183.49 o 
   7   0   0      562.28      578.41     33.70 o 
   8   0   0      561.70      582.51     24.37 o 
   9   0   0     2124.00     2100.82    102.70 o 
  10   0   0      185.28      214.32     13.38 o 
  11   0   0      135.04      132.36      7.58 o 
  12   0   0      774.34      909.18    104.53 o 
  13   0   0     1192.23     1438.29    129.33 o 
  14   0   0      529.10      572.86     53.03 o 
   1   1   0       19.18       24.50      1.25 o 
   2   1   0      530.15      533.62     17.83 o 
   3   1   0     2381.60     2349.50     82.46 o 
   4   1   0      233.46      202.20      6.72 o 
   5   1   0      233.87      213.97      7.94 o 
   6   1   0      523.89      543.85     17.78 o 
   7   1   0      189.07      192.17      6.64 o 
   8   1   0      242.40      205.09      7.69 o 
   9   1   0      511.53      485.35     16.67 o 
  10   1   0       16.91       17.48      2.54 o 
  11   1   0        0.64        2.55      1.55 o 
  12   1   0      271.66      299.60     13.61 o 
  13   1   0       37.37       51.87      4.40 o 
  14   1   0        0.32        1.48      3.43 o 
   0   2   0    12082.64    11068.83    596.64 o 
   1   2   0     2587.58     2465.62    108.96 o 
   2   2   0     2695.70     2501.42     87.65 o 
   3   2   0     1279.37     1184.46     38.67 o 
   4   2   0     8190.19     7846.91    299.64 o 
   5   2   0     8173.40     7310.73    276.92 o 
   6   2   0      284.95      256.82      7.83 o 
   7   2   0     1835.88     1693.09     58.90 o 
   8   2   0     2115.27     2191.99     72.16 o 
   9   2   0     3078.96     3253.51    106.13 o 
  10   2   0      151.84      143.89      8.70 o 
  11   2   0       22.71       21.98      2.45 o 
  12   2   0     1041.24     1205.33     69.28 o 
  13   2   0      336.69      353.47     18.31 o 
  14   2   0      151.86      178.24     13.70 o 
   1   3   0      288.46      291.72     16.45 o 
   2   3   0      259.87      240.08      9.73 o 
   3   3   0     1166.89     1203.09     54.91 o 
   4   3   0      119.00      153.78      4.95 o 
   5   3   0        2.25        1.05      0.82 o 
   6   3   0      701.47      760.06     23.60 o 
   7   3   0      145.48      179.17      5.58 o 
   8   3   0        0.56        0.98      1.07 o 
   9   3   0       66.48       55.12      2.85 o 
  10   3   0      512.42      562.74     25.91 o 
  11   3   0      134.85      129.70      6.31 o 
  12   3   0        6.41        2.13      2.13 o 
  13   3   0       53.56       65.24      4.38 o 
  14   3   0        2.16        2.14      2.45 o 
   0   4   0      979.28      873.36     66.92 o 
   1   4   0     1293.19     1245.84     67.47 o 
   2   4   0     6283.65     6105.21    281.62 o 
   3   4   0     2676.22     2404.08    111.14 o 
   4   4   0     8407.48     8742.64    400.79 o 
   5   4   0     2284.21     2199.89     80.18 o 
   6   4   0       50.22       36.10      3.33 o 
   7   4   0     1128.02     1084.92     36.57 o 
   8   4   0     1314.53     1346.60     41.59 o 
   9   4   0      392.77      407.15     13.12 o 
  10   4   0     2279.64     2146.98     77.47 o 
  11   4   0      418.87      400.30     15.60 o 
  12   4   0       70.38       75.99      4.23 o 
  13   4   0      149.62      155.85      7.86 o 
   1   5   0        0.26       -0.47      0.79 o 
   2   5   0      544.35      575.10     25.62 o 
   3   5   0      427.34      469.06     18.24 o 
   4   5   0        7.34        9.10      1.30 o 
   5   5   0      241.73      255.84      9.85 o 
   6   5   0      596.42      598.26     22.24 o 
   7   5   0       83.62      103.21      5.23 o 
   8   5   0      152.68      144.86      6.16 o 
   9   5   0      300.91      307.79     10.95 o 
  10   5   0      701.28      692.10     25.77 o 
  11   5   0      137.16      125.08      5.87 o 
  12   5   0      223.90      238.23     17.80 o 
  13   5   0        4.95       10.99      2.66 o 
   0   6   0     4118.11     4390.72    237.23 o 
   1   6   0     2043.23     1774.33     78.52 o 
   2   6   0     5484.95     6139.21    415.69 o 
   3   6   0     1168.53     1092.04     38.80 o 
   4   6   0     1126.41     1024.61     45.68 o 
   5   6   0      967.14      967.41     72.89 o 
   6   6   0      620.73      697.43     49.68 o 
   7   6   0      584.25      598.77     24.81 o 
   8   6   0      227.38      210.07      8.35 o 
   9   6   0       30.06       28.95      2.40 o 
  10   6   0      947.27      979.68     32.98 o 
  11   6   0      748.23      773.84     25.91 o 
  12   6   0       48.12       47.60      6.54 o 
   1   7   0      106.04       96.90      6.75 o 
   2   7   0       11.42       23.09      3.25 o 
   3   7   0     1302.17     1437.93    127.88 o 
   4   7   0       42.43       31.12      2.82 o 
   5   7   0      209.91      186.41     21.15 o 
   6   7   0      140.88      168.63      7.65 o 
   7   7   0       78.92       69.07      4.11 o 
   8   7   0        2.63        4.16      1.80 o 
   9   7   0       39.25       35.85      3.07 o 
  10   7   0       32.38       29.49      3.02 o 
  11   7   0       18.29       19.05      2.22 o 
  12   7   0        4.04        4.96      2.40 o 
   3   8   0      945.49     1085.77     59.37 o 
   4   8   0      199.14      172.43      7.65 o 
   5   8   0      463.45      508.93     20.86 o 
   6   8   0     1018.18      976.32     43.74 o 
   7   8   0     1630.05     1657.03     84.77 o 
   8   8   0      212.57      224.08     10.11 o 
   9   8   0     1150.44     1077.87     42.96 o 
  10   8   0      155.47      146.99      8.30 o 
  11   8   0       81.43       81.90      4.69 o 
   1   9   0       62.83       50.59      7.12 o 
   2   9   0      742.51      763.68     42.09 o 
   3   9   0        8.12       10.73      2.23 o 
   4   9   0       94.76       93.34      5.49 o 
   5   9   0       57.82       67.48      9.59 o 
   6   9   0       18.27       19.74      2.37 o 
   7   9   0        0.46       -0.91      1.77 o 
   8   9   0     1321.19     1355.20     54.50 o 
   9   9   0      120.16      122.74     12.52 o 
  10   9   0      106.56      101.05     10.10 o 
   0  10   0     1752.83     2314.36    177.85 o 
   1  10   0        3.05        4.21      2.10 o 
   2  10   0      934.76      831.45     53.48 o 
   3  10   0      752.95      720.52     41.72 o 
   4  10   0      328.02      305.20     14.71 o 
   5  10   0      215.88      212.92     10.69 o 
   6  10   0      782.56      745.17     34.09 o 
   7  10   0      307.93      315.34     13.64 o 
   8  10   0       44.48       40.67      3.49 o 
   9  10   0      390.02      400.34     19.29 o 
   1  11   0        1.00        3.32      2.23 o 
   2  11   0       49.67       45.16      4.27 o 
   3  11   0        3.15        7.83      2.19 o 
   4  11   0       52.98       40.63      4.96 o 
   5  11   0        0.16        3.92      2.22 o 
   6  11   0      163.75      159.40      9.30 o 
   7  11   0       23.94       17.14      2.90 o 
   0  12   0      279.64      306.45     25.43 o 
   1  12   0      564.00      435.42     35.17 o 
   2  12   0      373.02      440.53     25.19 o 
   3  12   0      124.50      121.03      7.04 o 
   4  12   0       57.33       55.48      4.39 o 
 -14   1   1      184.90      195.62     14.09 o 
 -13   1   1      828.76      813.72     79.90 o 
 -12   1   1     1206.85     1204.98     56.69 o 
 -11   1   1     3459.05     3299.32    134.44 o 
 -10   1   1      174.25      185.07      8.61 o 
  -9   1   1      848.58      896.41     33.11 o 
  -8   1   1      260.18      265.23     12.24 o 
  -7   1   1     3110.58     2974.68     90.96 o 
  -6   1   1     3721.92     3628.03    137.37 o 
  -5   1   1     3735.88     4014.56    111.45 o 
  -4   1   1     1217.46     1161.68     40.77 o 
  -3   1   1     2600.45     2891.86    133.13 o 
  -2   1   1     4135.02     4278.03    148.72 o 
  -1   1   1      262.50      260.10     14.79 o 
   0   1   1     7165.62     6834.58    301.23 o 
   1   1   1     5172.47     4952.45    173.47 o 
   2   1   1     2987.48     3095.32    111.17 o 
   3   1   1     3124.80     3094.17    111.49 o 
   4   1   1      225.25      218.84      8.17 o 
   5   1   1     1715.81     1902.56     51.11 o 
   6   1   1     2880.32     2951.19     89.06 o 
   7   1   1      815.93      719.67     23.80 o 
   8   1   1      565.85      537.38     15.83 o 
   9   1   1       18.49       16.46      1.51 o 
  10   1   1      109.65      110.09      4.71 o 
  11   1   1      510.24      559.41     28.16 o 
  12   1   1      619.93      726.22     54.21 o 
  13   1   1       66.83       84.89     14.35 o 
  14   1   1        3.74        5.15      2.69 o 
 -14   2   1        9.00        9.33      4.05 o 
 -13   2   1       12.86        9.50      2.14 o 
 -12   2   1       41.29       45.81      3.89 o 
 -11   2   1      190.96      174.15      9.70 o 
 -10   2   1     2650.72     2602.36     86.05 o 
  -9   2   1        7.91       11.23      1.80 o 
  -8   2   1       41.03       51.28      3.14 o 
  -7   2   1      354.71      419.22     14.17 o 
  -6   2   1      265.91      318.31     11.98 o 
  -5   2   1      223.06      236.74     10.81 o 
  -4   2   1      167.62      139.07      7.11 o 
  -3   2   1     1701.12     1696.99     59.71 o 
  -2   2   1        5.95        8.16      1.26 o 
  -1   2   1    16487.75    17336.86    708.16 o 
   0   2   1     5805.19     5876.75    239.45 o 
   1   2   1     3366.13     3286.29    104.10 o 
   2   2   1       20.34       30.94      2.39 o 
   3   2   1     2228.43     2264.54     73.62 o 
   4   2   1     3351.47     3444.97     97.87 o 
   5   2   1     1237.87     1416.10     42.82 o 
   6   2   1        0.00        1.17      0.67 o 
   7   2   1       49.58       47.89      2.86 o 
   8   2   1       94.66       92.29      3.38 o 
   9   2   1      434.98      443.44     15.39 o 
  10   2   1       15.63       15.11      1.75 o 
  11   2   1      354.30      346.41     15.75 o 
  12   2   1        1.31        2.02      2.02 o 
  13   2   1       77.44       75.86      6.87 o 
  14   2   1      255.60      274.62     23.28 o 
 -14   3   1      306.78      305.62     16.26 o 
 -13   3   1      509.08      530.97     30.46 o 
 -12   3   1      373.34      360.42     18.96 o 
 -11   3   1     1119.24     1183.43     68.58 o 
 -10   3   1       73.17       66.57      3.63 o 
  -9   3   1     2711.74     2902.94     97.26 o 
  -8   3   1     3129.07     3153.08     94.51 o 
  -7   3   1     6173.15     5821.59    230.10 o 
  -6   3   1     2341.93     2307.73     73.24 o 
  -5   3   1     1554.74     1479.75     61.15 o 
  -4   3   1     1680.63     1548.01     73.42 o 
  -3   3   1     1364.59     1289.77     45.21 o 
  -2   3   1     3544.71     3567.62    145.79 o 
  -1   3   1    13195.51    13700.29    560.21 o 
   0   3   1     2617.26     2944.30    170.21 o 
   1   3   1        7.07        9.25      0.76 o 
   2   3   1        4.33        4.43      0.82 o 
   3   3   1      491.73      463.46     16.41 o 
   4   3   1      761.99      693.33     27.65 o 
   5   3   1     1489.40     1458.39     50.08 o 
   6   3   1      897.65      832.58     23.56 o 
   7   3   1     1036.42     1003.67     30.90 o 
   8   3   1     2639.71     2744.29     99.78 o 
   9   3   1       58.81       55.59      2.91 o 
  10   3   1      937.63      948.87     38.48 o 
  11   3   1       17.45       24.85      2.14 o 
  12   3   1      936.59     1005.74     37.55 o 
  13   3   1      197.50      218.34     12.16 o 
 -13   4   1       34.99       29.02      3.41 o 
 -12   4   1      528.96      545.20     21.27 o 
 -11   4   1      250.69      244.24     10.03 o 
 -10   4   1        0.27        0.26      1.21 o 
  -9   4   1      171.06      167.44      5.84 o 
  -8   4   1      124.40      100.37     16.01 o 
  -7   4   1       77.25       90.45      8.99 o 
  -6   4   1      485.03      514.10     17.25 o 
  -5   4   1     1307.77     1417.22     46.50 o 
  -4   4   1      331.32      399.90     12.91 o 
  -3   4   1      432.05      428.62     16.55 o 
  -2   4   1     1968.86     1927.69     89.30 o 
  -1   4   1     4697.24     4618.03    234.43 o 
   0   4   1        0.00        1.05      1.08 o 
   1   4   1      901.76      905.67     42.02 o 
   2   4   1      146.83      172.92      9.20 o 
   3   4   1        1.39        0.62      0.86 o 
   4   4   1        9.60        8.09      1.10 o 
   5   4   1      587.52      572.28     36.76 o 
   6   4   1      177.88      167.97     13.52 o 
   7   4   1        7.82        9.73      1.42 o 
   8   4   1     1121.69     1101.72     36.54 o 
   9   4   1      897.10      891.59     32.45 o 
  10   4   1       38.79       38.02      2.80 o 
  11   4   1      193.13      192.86      8.08 o 
  12   4   1       78.77       90.16      5.46 o 
  13   4   1        5.33        3.14      2.30 o 
 -13   5   1     1111.48     1138.17     56.13 o 
 -12   5   1        2.54        6.64      3.41 o 
 -11   5   1      669.40      632.71     24.23 o 
 -10   5   1     1765.48     1766.90     57.91 o 
  -9   5   1      997.98     1017.33     45.92 o 
  -8   5   1      649.05      659.57     27.15 o 
  -7   5   1      261.75      250.44     10.99 o 
  -6   5   1     1046.99     1043.36     42.87 o 
  -5   5   1      345.45      276.99     10.27 o 
  -4   5   1     3686.91     4097.44    143.57 o 
  -3   5   1      711.06      674.85     31.39 o 
  -2   5   1     2902.82     2998.50    173.44 o 
  -1   5   1     1842.36     1300.66    115.62 o 
   0   5   1     2834.32     2666.36    105.28 o 
   1   5   1     2305.91     2202.70    111.35 o 
   2   5   1      255.32      244.99     10.01 o 
   3   5   1     2416.78     2508.43    126.68 o 
   4   5   1     1291.42     1238.62     49.59 o 
   5   5   1      411.55      464.68     29.11 o 
   6   5   1      214.91      182.91      7.38 o 
   7   5   1       41.09       30.05      2.22 o 
   8   5   1      966.39      971.54     32.37 o 
   9   5   1       40.24       40.86      2.56 o 
  10   5   1      408.65      399.87     15.07 o 
  11   5   1      418.16      403.10     15.41 o 
  12   5   1      181.65      179.26      8.93 o 
  13   5   1      115.27      132.94      8.48 o 
 -12   6   1        0.48        2.79      2.14 o 
 -11   6   1        0.79        3.77      2.40 o 
 -10   6   1        1.85        4.43      2.19 o 
  -9   6   1       14.09       16.46      2.32 o 
  -8   6   1        5.79        4.76      1.95 o 
  -7   6   1       32.50       32.03      2.58 o 
  -6   6   1      516.96      518.66     24.87 o 
  -5   6   1      566.38      581.96     20.88 o 
  -4   6   1      107.95      117.46      8.11 o 
  -3   6   1      896.92      885.73     41.26 o 
  -2   6   1       11.85       12.77      1.35 o 
  -1   6   1      810.96      884.56     41.05 o 
   0   6   1      612.22      627.60     27.75 o 
   1   6   1      298.24      328.59     14.08 o 
   2   6   1      458.79      602.66     23.95 o 
   3   6   1     1445.10     1511.18     70.08 o 
   4   6   1        0.32        1.64      1.17 o 
   5   6   1      166.53      149.46      6.03 o 
   6   6   1        4.62        5.82      1.48 o 
   7   6   1      934.76      979.21     39.20 o 
   8   6   1      170.87      184.84      7.70 o 
   9   6   1      211.65      211.99      7.90 o 
  10   6   1       56.72       65.09      3.84 o 
  11   6   1      211.28      233.20      9.59 o 
  12   6   1        0.00        3.09      2.34 o 
 -12   7   1      365.55      363.83     18.23 o 
 -11   7   1      858.23      860.64     40.66 o 
 -10   7   1      405.09      395.45     21.63 o 
  -9   7   1     1857.73     1924.88     90.41 o 
  -8   7   1       47.92       61.22      3.90 o 
  -7   7   1      223.64      219.98     13.73 o 
  -6   7   1      494.88      488.78     22.42 o 
  -5   7   1     1446.01     1479.31     59.07 o 
  -4   7   1     2007.50     2177.48     97.94 o 
  -3   7   1     1715.24     1827.21     99.23 o 
  -2   7   1      274.23      262.29     14.62 o 
  -1   7   1      845.26      879.13     41.02 o 
   0   7   1      226.48      231.83      9.44 o 
   1   7   1      626.80      672.32     35.52 o 
   2   7   1     1675.97     1755.66    114.09 o 
   3   7   1     1985.44     1961.66    119.41 o 
   4   7   1      350.01      337.05     16.17 o 
   5   7   1      423.45      429.39     17.54 o 
   6   7   1      209.63      215.51      9.36 o 
   7   7   1       98.73      104.03      4.84 o 
   8   7   1      895.71      966.67     35.81 o 
   9   7   1      786.22      796.74     32.31 o 
  10   7   1      685.71      688.10     23.23 o 
  11   7   1       26.63       25.37      2.68 o 
 -11   8   1       37.09       35.70      4.59 o 
 -10   8   1       16.56       19.02      2.71 o 
  -9   8   1      216.23      225.08     10.26 o 
  -8   8   1        5.56       11.76      2.18 o 
  -7   8   1      228.51      206.69      9.32 o 
  -6   8   1       86.14       68.81      3.95 o 
  -5   8   1      245.73      246.73     10.49 o 
  -4   8   1        2.75        2.88      1.59 o 
  -3   8   1       44.32       46.00      6.97 o 
  -2   8   1        4.41        7.48      1.53 o 
  -1   8   1        0.42        0.61      1.33 o 
   0   8   1       59.34       53.30      3.44 o 
   1   8   1      122.53      130.42     18.31 o 
   2   8   1        8.17        9.14      2.34 o 
   3   8   1      540.91      538.08     24.47 o 
   4   8   1      321.35      315.56     14.81 o 
   5   8   1       32.93       32.20      2.94 o 
   6   8   1        0.49        3.17      3.05 o 
   7   8   1       26.21       25.58      2.59 o 
   8   8   1        1.09        3.25      2.00 o 
   9   8   1      103.13       97.44      4.94 o 
  10   8   1       27.05       20.09      2.27 o 
  11   8   1       59.61       60.18      3.59 o 
 -10   9   1       54.85       54.88      4.17 o 
  -9   9   1      930.45      860.91     35.21 o 
  -8   9   1      189.64      216.52      9.81 o 
  -7   9   1     1329.56     1240.38     49.97 o 
  -6   9   1      841.31      859.46     52.88 o 
  -5   9   1      390.43      368.51     18.19 o 
  -4   9   1      399.14      386.11     18.75 o 
  -3   9   1     1224.31     1157.85     53.77 o 
  -2   9   1      497.22      540.08     30.03 o 
  -1   9   1      106.78      100.58      6.62 o 
   0   9   1      343.57      347.88     19.70 o 
   1   9   1      170.13      173.70     10.46 o 
   2   9   1      327.01      322.06     15.16 o 
   3   9   1      263.06      247.29     11.92 o 
   4   9   1      550.74      553.42     25.37 o 
   5   9   1      329.94      319.35     15.16 o 
   6   9   1      750.94      682.47     41.01 o 
   7   9   1      198.69      189.46     10.71 o 
   8   9   1      294.79      309.84     17.99 o 
   9   9   1      621.62      615.12     25.66 o 
  -9  10   1        1.32        1.90      2.17 o 
  -8  10   1        0.77        1.88      2.09 o 
  -7  10   1       45.44       53.12      3.83 o 
  -6  10   1        4.09        5.36      1.96 o 
  -5  10   1      124.57      116.94      7.13 o 
  -4  10   1      231.64      223.30     11.48 o 
  -3  10   1     1060.88     1050.78     57.39 o 
  -2  10   1       91.54       94.65      6.55 o 
  -1  10   1      271.66      286.02     27.42 o 
   0  10   1        2.76        2.98      5.50 o 
   1  10   1       21.93       21.86      2.93 o 
   2  10   1      101.27       95.83      5.65 o 
   3  10   1       16.41       16.90      2.36 o 
   4  10   1       46.65       45.20      3.68 o 
   5  10   1       20.89       22.85      3.43 o 
   6  10   1        4.01        3.21      2.21 o 
   7  10   1      193.65      176.07      9.43 o 
   8  10   1      316.64      304.37     13.41 o 
  -7  11   1      214.39      211.41     10.94 o 
  -6  11   1      160.84      160.37      9.05 o 
  -5  11   1      245.32      213.11     10.85 o 
  -4  11   1      101.43      104.48      6.29 o 
  -3  11   1       54.79       52.50      4.64 o 
  -2  11   1     1208.30     1248.00     97.22 o 
  -1  11   1      115.08      120.24     18.58 o 
   0  11   1     1038.43      876.82     48.47 o 
   1  11   1     1568.00     1406.16     76.91 o 
   2  11   1      158.40      159.50      8.49 o 
   3  11   1       18.81       17.80      2.84 o 
   4  11   1      167.56      167.93      8.90 o 
   5  11   1      374.79      350.46     17.94 o 
   6  11   1     1175.32     1156.95     52.31 o 
   7  11   1      239.39      252.90     12.87 o 
  -4  12   1        0.04       -0.15      2.09 o 
  -3  12   1        1.62        3.01      2.38 o 
  -2  12   1      136.37      154.35     10.55 o 
  -1  12   1      509.70      536.09    101.91 o 
   0  12   1       92.59       93.90      7.07 o 
   1  12   1      355.24      363.50     20.98 o 
   2  12   1        8.39        2.43      2.20 o 
   3  12   1        3.79        3.75      2.23 o 
   4  12   1       22.75       28.04      3.17 o 
 -14   0   2      542.07      430.01     40.22 o 
 -13   0   2     1553.20     1580.35    151.60 o 
 -12   0   2      871.49      911.25     54.01 o 
 -11   0   2      402.47      435.07     26.61 o 
 -10   0   2     3112.44     3424.87    240.44 o 
  -9   0   2     1588.16     1518.42     88.52 o 
  -8   0   2      450.89      442.30     26.35 o 
  -7   0   2      149.89      186.24     26.70 o 
  -6   0   2       76.06      125.92      9.23 o 
  -5   0   2      645.44      620.71     28.76 o 
  -4   0   2      458.97      475.63     21.28 o 
  -3   0   2      316.67      341.18     19.00 o 
  -2   0   2     1699.86     1698.25     99.05 o 
  -1   0   2     5593.84     5251.72    401.87 o 
   0   0   2     5374.81     5465.29    208.40 o 
   1   0   2     3386.29     3554.55    128.38 o 
   2   0   2        3.55        9.19      0.97 o 
   3   0   2      183.69      130.14      5.63 o 
   4   0   2     6297.25     6306.89    258.58 o 
   5   0   2      369.20      332.21     17.78 o 
   6   0   2     1023.62     1126.58     52.48 o 
   7   0   2      563.23      530.44     29.59 o 
   8   0   2      272.24      265.56     13.25 o 
   9   0   2      192.69      189.37      9.94 o 
  10   0   2       56.50       37.96      4.33 o 
  11   0   2     1969.55     2157.86    135.77 o 
  12   0   2      939.85     1118.18     92.44 o 
  13   0   2      981.22     1254.81     97.94 o 
 -14   1   2       53.89       65.17      6.66 o 
 -13   1   2        3.17        3.24      2.24 o 
 -12   1   2      129.22      137.84      7.01 o 
 -11   1   2      290.64      312.22     18.03 o 
 -10   1   2      365.67      376.12     28.43 o 
  -9   1   2        0.99       -0.29      1.18 o 
  -8   1   2       99.93      109.83      4.90 o 
  -7   1   2     1006.88     1049.89     39.20 o 
  -6   1   2      149.65      164.00      5.37 o 
  -5   1   2     1709.62     1914.03     62.54 o 
  -4   1   2       35.01       32.35      1.79 o 
  -3   1   2     1159.27     1132.49     38.81 o 
  -2   1   2     6900.52     6690.37    235.18 o 
  -1   1   2     4703.87     4821.72    144.96 o 
   0   1   2        5.21       -0.93      0.62 o 
   1   1   2       30.95       21.78      1.18 o 
   2   1   2      614.84      668.72     22.00 o 
   3   1   2       97.30       96.96      3.83 o 
   4   1   2      127.97      166.54      6.33 o 
   5   1   2     2530.88     2762.12     88.18 o 
   6   1   2      501.29      494.41     14.45 o 
   7   1   2      178.22      159.31      5.18 o 
   8   1   2      273.01      249.27      8.70 o 
   9   1   2      294.83      271.91     10.71 o 
  10   1   2        2.56        4.15      1.45 o 
  11   1   2        0.10       -1.97      1.77 o 
  12   1   2       19.58       20.09      2.54 o 
  13   1   2        5.00        3.94      2.53 o 
 -14   2   2      435.14      423.54     21.95 o 
 -13   2   2      785.25      719.23     35.74 o 
 -12   2   2      753.90      749.85     37.61 o 
 -11   2   2      196.04      188.62      7.81 o 
 -10   2   2      158.11      150.96      6.43 o 
  -9   2   2      956.37      972.34     36.70 o 
  -8   2   2     1646.78     1672.50     53.48 o 
  -7   2   2      889.08      812.37     28.35 o 
  -6   2   2      389.12      354.13     11.21 o 
  -5   2   2     4859.59     5885.18    225.36 o 
  -4   2   2      284.16      258.77      9.44 o 
  -3   2   2      591.35      601.40     33.03 o 
  -2   2   2     5476.15     5619.44    303.42 o 
  -1   2   2    10319.42    10248.77    451.09 o 
   0   2   2       44.27       47.64      2.98 o 
   1   2   2        4.75        4.48      0.84 o 
   2   2   2       10.98        9.26      1.07 o 
   3   2   2       69.21       51.13      2.23 o 
   4   2   2      519.11      444.09     16.39 o 
   5   2   2     1534.67     1508.08     43.02 o 
   6   2   2     1032.97      941.60     26.83 o 
   7   2   2      408.75      420.85     13.73 o 
   8   2   2     1957.44     1936.48     70.31 o 
   9   2   2     1144.02     1094.95     37.32 o 
  10   2   2      678.25      723.86     28.33 o 
  11   2   2      365.07      415.41     16.74 o 
  12   2   2      464.69      511.11     35.36 o 
  13   2   2      642.68      533.83     34.88 o 
 -14   3   2        0.91        2.93      2.49 o 
 -13   3   2      251.44      252.09     18.28 o 
 -12   3   2       28.35       30.54      2.80 o 
 -11   3   2      715.88      708.97     42.43 o 
 -10   3   2        0.65        0.26      1.32 o 
  -9   3   2       60.31       57.50      2.78 o 
  -8   3   2      482.41      483.66     16.06 o 
  -7   3   2      233.18      226.53      9.41 o 
  -6   3   2       55.01       59.75      6.14 o 
  -5   3   2      692.20      866.39     34.61 o 
  -4   3   2        7.62        6.12      0.74 o 
  -3   3   2      268.81      304.44     14.58 o 
  -2   3   2       42.93       34.32      3.16 o 
  -1   3   2     1574.81     1567.31     72.62 o 
   0   3   2        9.00       10.41      2.42 o 
   1   3   2      342.55      352.04     12.63 o 
   2   3   2        0.32       -1.11      0.74 o 
   3   3   2     1370.26     1381.59     45.25 o 
   4   3   2      796.41      822.33     26.80 o 
   5   3   2      820.46      908.90     29.69 o 
   6   3   2      270.86      261.96      8.40 o 
   7   3   2      574.96      589.22     20.35 o 
   8   3   2        7.86        8.91      1.47 o 
   9   3   2      342.61      320.94     12.32 o 
  10   3   2       48.03       41.13      2.93 o 
  11   3   2      123.61      118.16      6.38 o 
  12   3   2        6.82        1.22      3.12 o 
  13   3   2       69.87       89.73      8.22 o 
 -13   4   2      694.28      673.09     29.43 o 
 -12   4   2      483.25      492.51     32.20 o 
 -11   4   2      584.63      486.16     27.88 o 
 -10   4   2      217.00      198.80      8.43 o 
  -9   4   2       98.76      107.95      4.88 o 
  -8   4   2     1909.71     1925.05     69.76 o 
  -7   4   2      123.57      115.85      5.47 o 
  -6   4   2     1096.74     1160.75     40.61 o 
  -5   4   2     1797.98     1870.58     59.47 o 
  -4   4   2      788.89      792.43     31.42 o 
  -3   4   2      635.68      644.22     26.68 o 
  -2   4   2       16.65        8.74      1.49 o 
  -1   4   2       18.77       11.39      1.45 o 
   0   4   2       33.62       32.81      2.09 o 
   1   4   2     4332.77     4677.12    164.29 o 
   2   4   2       34.32       19.96      1.81 o 
   3   4   2      376.71      402.95     17.84 o 
   4   4   2      851.89      868.93     33.68 o 
   5   4   2      436.38      437.45     15.88 o 
   6   4   2      180.10      161.40      5.95 o 
   7   4   2     1352.42     1379.57     49.77 o 
   8   4   2      633.33      596.23     22.40 o 
   9   4   2     1353.28     1420.73     51.17 o 
  10   4   2     1196.17     1203.88     44.17 o 
  11   4   2      268.06      296.27     12.80 o 
  12   4   2       86.32       90.62      6.82 o 
  13   4   2      179.57      192.82     21.47 o 
 -13   5   2        3.36        3.43      3.10 o 
 -12   5   2       31.44       26.58      3.19 o 
 -11   5   2        6.52        4.56      3.01 o 
 -10   5   2       11.14        8.11      1.98 o 
  -9   5   2        1.15        1.68      1.76 o 
  -8   5   2      122.56      148.48      6.23 o 
  -7   5   2       48.26       60.30      3.64 o 
  -6   5   2        2.84        1.60      0.90 o 
  -5   5   2       22.11       24.48      1.36 o 
  -4   5   2       71.93       53.99      2.53 o 
  -3   5   2     1561.81     1567.35     76.21 o 
  -2   5   2     1276.56     1369.47     79.07 o 
  -1   5   2      804.01      821.08     34.24 o 
   0   5   2       97.49       89.51      4.91 o 
   1   5   2      116.85      172.29      7.34 o 
   2   5   2      173.80      179.48      8.56 o 
   3   5   2       19.34       19.29      1.42 o 
   4   5   2      539.96      521.30     23.35 o 
   5   5   2      525.85      531.25     22.07 o 
   6   5   2       65.36       70.72      5.30 o 
   7   5   2       78.52       79.24      3.67 o 
   8   5   2      761.30      795.54     29.13 o 
   9   5   2       44.30       49.00      3.18 o 
  10   5   2       20.08       20.07      2.43 o 
  11   5   2       75.38       70.61      4.27 o 
  12   5   2       95.36      118.34      6.62 o 
 -12   6   2      231.58      265.34     45.72 o 
 -11   6   2      347.95      347.91     21.62 o 
 -10   6   2      997.82     1097.28     45.71 o 
  -9   6   2      418.34      446.88     19.20 o 
  -8   6   2     1026.88      999.28     36.57 o 
  -7   6   2        5.07       11.23      1.61 o 
  -6   6   2        2.75        7.96      2.98 o 
  -5   6   2        6.64        3.47      1.39 o 
  -4   6   2      418.37      401.44     16.24 o 
  -3   6   2     2511.52     2555.41    155.30 o 
  -2   6   2     1105.16      977.54    152.41 o 
  -1   6   2      108.67       86.88      6.27 o 
   0   6   2       87.40       79.36      6.85 o 
   1   6   2     2953.28     3146.57    144.33 o 
   2   6   2      747.25      690.44     27.70 o 
   3   6   2     1782.04     1819.69     84.19 o 
   4   6   2      904.75      893.73     52.34 o 
   5   6   2      566.07      539.60     25.41 o 
   6   6   2      887.77      885.89     32.66 o 
   7   6   2      211.81      201.95      7.46 o 
   8   6   2       43.40       47.24      2.79 o 
   9   6   2      812.20      830.31     30.50 o 
  10   6   2      368.51      358.62     14.18 o 
  11   6   2      578.07      581.63     22.15 o 
  12   6   2      398.48      408.45     15.83 o 
 -12   7   2      229.42      229.36     15.23 o 
 -11   7   2      334.57      318.53     47.89 o 
 -10   7   2      226.36      217.13     11.36 o 
  -9   7   2        0.45       -0.71      1.71 o 
  -8   7   2        0.00       -1.12      1.65 o 
  -7   7   2      100.88       90.27      4.81 o 
  -6   7   2      121.10      125.70      5.97 o 
  -5   7   2       25.81       26.86      2.16 o 
  -4   7   2       34.53       34.12      2.09 o 
  -3   7   2       41.88       42.32      4.26 o 
  -2   7   2        0.02        2.25      2.08 o 
  -1   7   2      726.35      850.98     50.31 o 
   0   7   2      294.25      261.28     14.01 o 
   1   7   2       49.48       59.21      3.71 o 
   2   7   2       42.62       41.91      2.26 o 
   3   7   2        1.09       -0.18      1.43 o 
   4   7   2       37.29       38.27      3.28 o 
   5   7   2       21.21       29.09      3.00 o 
   6   7   2        0.01        2.32      1.67 o 
   7   7   2     1039.93     1124.92     40.99 o 
   8   7   2     1979.28     2010.12     66.29 o 
   9   7   2        0.02       -1.00      1.62 o 
  10   7   2       20.35       24.43      2.73 o 
  11   7   2        2.32        1.93      2.13 o 
 -11   8   2      470.81      434.93     26.91 o 
 -10   8   2      249.04      245.74     22.05 o 
  -9   8   2      665.15      619.38     48.32 o 
  -8   8   2      342.87      292.36     21.37 o 
  -7   8   2     1069.68     1148.49     46.06 o 
  -6   8   2      477.38      472.25     23.67 o 
  -5   8   2      304.97      319.37     13.37 o 
  -4   8   2        3.21        5.47      1.47 o 
  -3   8   2     3504.23     3743.79    164.50 o 
  -2   8   2      168.87      175.84     10.06 o 
  -1   8   2     1566.74     1643.42     65.13 o 
   0   8   2        2.61        3.56      1.05 o 
   1   8   2       97.53       95.41      4.74 o 
   2   8   2      540.77      583.97     34.08 o 
   3   8   2      485.37      458.46     18.73 o 
   4   8   2      405.51      400.44     16.66 o 
   5   8   2      674.43      697.24     33.40 o 
   6   8   2     1174.56     1161.00     46.90 o 
   7   8   2        4.60        5.82      2.02 o 
   8   8   2      464.84      480.30     18.47 o 
   9   8   2      623.58      688.74     23.34 o 
  10   8   2      675.63      665.62     22.35 o 
 -10   9   2        7.78        4.45      3.20 o 
  -9   9   2       58.69       51.67      3.93 o 
  -8   9   2      187.44      165.55      7.90 o 
  -7   9   2       46.02       46.85      3.38 o 
  -6   9   2       30.64       31.44      3.03 o 
  -5   9   2       78.89       81.46      4.49 o 
  -4   9   2       18.31       19.92      3.42 o 
  -3   9   2        0.13       -0.06      2.49 o 
  -2   9   2      531.96      494.14     27.54 o 
  -1   9   2      129.45      146.64      7.72 o 
   0   9   2        4.07        6.29      1.79 o 
   1   9   2        0.19       -0.19      1.69 o 
   2   9   2      260.03      278.43     16.02 o 
   3   9   2      241.83      232.48     11.73 o 
   4   9   2      386.25      360.20     15.15 o 
   5   9   2      158.60      138.29     10.02 o 
   6   9   2       15.18       17.03      2.37 o 
   7   9   2       12.51        8.76      2.24 o 
   8   9   2       11.94       11.22      2.36 o 
   9   9   2       74.98       72.59      3.96 o 
  -8  10   2        9.49       16.45      3.71 o 
  -7  10   2      649.54      641.13     26.23 o 
  -6  10   2     1023.48      972.21     43.52 o 
  -5  10   2      417.36      394.54     16.55 o 
  -4  10   2      106.03      106.43      6.38 o 
  -3  10   2      216.68      232.47     29.31 o 
  -2  10   2      264.90      278.08     14.74 o 
  -1  10   2      489.00      507.80     28.16 o 
   0  10   2      206.76      199.17     17.59 o 
   1  10   2      658.73      701.07     28.24 o 
   2  10   2      708.90      641.35     29.62 o 
   3  10   2      135.08      123.78     11.55 o 
   4  10   2      427.16      418.94     19.71 o 
   5  10   2       67.17       68.78      4.86 o 
   6  10   2      299.57      326.35     18.46 o 
   7  10   2      757.72      732.39     49.60 o 
   8  10   2      501.10      470.51     19.78 o 
  -7  11   2       23.23       21.13      2.74 o 
  -6  11   2        0.53       -1.34      1.86 o 
  -5  11   2       12.88       18.23      2.42 o 
  -4  11   2      232.46      202.66     10.64 o 
  -3  11   2      126.36      145.81      8.05 o 
  -2  11   2      135.06      132.19      7.34 o 
  -1  11   2       66.32       71.46      5.49 o 
   0  11   2       24.82       29.86      3.25 o 
   1  11   2        0.86       -0.33      2.25 o 
   2  11   2        6.97        5.62      2.51 o 
   3  11   2        4.04        0.55      3.36 o 
   4  11   2      254.28      223.97     11.37 o 
   5  11   2        3.23        2.94      2.34 o 
   6  11   2      252.90      262.75     13.25 o 
  -4  12   2      120.21      103.18      7.75 o 
  -3  12   2        1.77       -2.88      1.92 o 
  -2  12   2      324.91      350.63     20.40 o 
  -1  12   2      739.80      753.74     57.45 o 
   0  12   2      118.78      127.99      7.43 o 
   1  12   2      839.09      782.88     35.68 o 
   2  12   2      728.57      674.31     31.01 o 
   3  12   2      158.44      151.90      8.52 o 
 -14   1   3      354.92      328.96     28.14 o 
 -13   1   3      125.15      122.80      6.36 o 
 -12   1   3     1992.97     2135.77    116.45 o 
 -11   1   3      184.84      183.05      8.59 o 
 -10   1   3      471.36      447.58     18.78 o 
  -9   1   3      175.81      174.22      9.71 o 
  -8   1   3       27.29       19.79      1.91 o 
  -7   1   3      830.17      808.10     28.64 o 
  -6   1   3     2877.91     2839.04    112.15 o 
  -5   1   3      177.09      148.93      5.20 o 
  -4   1   3       41.67       27.49      2.01 o 
  -3   1   3      236.25      192.76      7.76 o 
  -2   1   3      862.14      756.43     24.58 o 
  -1   1   3     4993.98     5006.23    152.64 o 
   0   1   3     8106.82     8267.92    269.58 o 
   1   1   3     2480.00     2404.70     83.99 o 
   2   1   3     5893.46     5952.91    193.75 o 
   3   1   3     5343.40     5469.51    178.86 o 
   4   1   3       46.50       26.28      1.54 o 
   5   1   3     1883.27     1820.27     59.44 o 
   6   1   3     2410.00     2406.08     78.71 o 
   7   1   3     4723.84     4887.45    179.48 o 
   8   1   3     1566.81     1556.26     52.18 o 
   9   1   3      623.34      593.71     23.32 o 
  10   1   3        4.32        5.78      1.69 o 
  11   1   3      997.63     1098.56     56.61 o 
  12   1   3     1044.60     1188.96     61.86 o 
  13   1   3      350.79      432.54     28.38 o 
 -14   2   3       35.22       29.67      3.60 o 
 -13   2   3        0.01        2.24      2.29 o 
 -12   2   3        3.74        5.67      1.96 o 
 -11   2   3       93.18      105.54      5.50 o 
 -10   2   3      188.54      186.96     18.74 o 
  -9   2   3       36.42       40.96      2.51 o 
  -8   2   3       79.71       76.64      5.01 o 
  -7   2   3        0.08        0.94      0.89 o 
  -6   2   3      765.15      850.48     31.08 o 
  -5   2   3       99.71      128.06      5.15 o 
  -4   2   3       76.04       74.76      4.23 o 
  -3   2   3      694.28      709.82     22.81 o 
  -2   2   3     2286.96     2449.90     79.76 o 
  -1   2   3       51.51       57.53      3.19 o 
   0   2   3      909.10      955.93     33.64 o 
   1   2   3       86.74      119.12      4.28 o 
   2   2   3        0.23       -0.06      0.89 o 
   3   2   3      208.43      202.28      7.46 o 
   4   2   3      450.80      520.55     17.51 o 
   5   2   3      293.60      346.45     13.42 o 
   6   2   3       19.11       20.10      1.78 o 
   7   2   3      193.64      194.86      7.83 o 
   8   2   3        7.75        6.50      1.57 o 
   9   2   3      206.60      212.05     12.65 o 
  10   2   3      199.93      159.44      7.95 o 
  11   2   3        0.06        1.74      1.95 o 
  12   2   3        8.49        5.56      2.15 o 
  13   2   3       75.30       78.45      7.45 o 
 -13   3   3       13.11       10.41      2.63 o 
 -12   3   3        4.33        6.59      2.66 o 
 -11   3   3     1140.91      954.90     49.93 o 
 -10   3   3      423.14      470.28     36.32 o 
  -9   3   3      112.73       93.43      4.90 o 
  -8   3   3      373.17      395.74     22.32 o 
  -7   3   3      675.27      627.23     30.00 o 
  -6   3   3      877.49      781.14     31.51 o 
  -5   3   3     4290.12     4420.29    153.21 o 
  -4   3   3     1008.36      996.39     38.42 o 
  -3   3   3      637.38      635.41     29.82 o 
  -2   3   3     6039.21     6202.84    243.08 o 
  -1   3   3     1343.58     1185.51     52.69 o 
   0   3   3     1145.22     1190.82     52.83 o 
   1   3   3      192.40      254.84      7.73 o 
   2   3   3     1186.52     1214.24     38.89 o 
   3   3   3     4727.28     4820.09    190.37 o 
   4   3   3     1489.99     1561.37     51.55 o 
   5   3   3     1824.42     1772.39     64.46 o 
   6   3   3      595.61      612.41     22.67 o 
   7   3   3     2346.76     2378.22     86.47 o 
   8   3   3      723.00      767.92     26.48 o 
   9   3   3     1298.92     1370.93     46.37 o 
  10   3   3     1791.43     1938.95     80.00 o 
  11   3   3     1271.26     1218.70     50.70 o 
  12   3   3      590.78      635.21     58.53 o 
 -13   4   3       54.92       65.93      4.99 o 
 -12   4   3      267.23      264.16     16.87 o 
 -11   4   3       49.77       39.99      3.62 o 
 -10   4   3      132.65      129.32      7.50 o 
  -9   4   3       57.71       66.76      4.32 o 
  -8   4   3       26.59       26.83      2.31 o 
  -7   4   3      119.38      124.36      6.38 o 
  -6   4   3        5.44       16.60      1.84 o 
  -5   4   3      139.76      174.03      7.52 o 
  -4   4   3      580.13      626.79     25.07 o 
  -3   4   3      667.99      702.91     33.10 o 
  -2   4   3     5553.56     6018.94    217.24 o 
  -1   4   3       71.02       72.34      3.34 o 
   0   4   3        1.26        3.40      1.09 o 
   1   4   3      749.92      847.02     25.65 o 
   2   4   3      315.21      344.44     10.72 o 
   3   4   3       29.83       25.45      1.59 o 
   4   4   3        0.89        4.70      1.12 o 
   5   4   3      164.62      164.89      6.10 o 
   6   4   3       35.98       37.81      2.59 o 
   7   4   3      496.33      489.17     16.79 o 
   8   4   3       95.61       99.62      4.83 o 
   9   4   3       28.69       29.34      2.63 o 
  10   4   3        2.11        3.73      1.94 o 
  11   4   3        9.37        6.35      2.48 o 
  12   4   3      123.31      126.10      8.33 o 
 -13   5   3       29.26       31.32      3.49 o 
 -12   5   3       71.42       74.64      5.38 o 
 -11   5   3      135.61      140.06     10.69 o 
 -10   5   3     1506.36     1502.69     73.40 o 
  -9   5   3      252.13      268.61     14.01 o 
  -8   5   3      283.95      306.12     16.80 o 
  -7   5   3        4.93        7.51      1.43 o 
  -6   5   3       71.60       68.22      3.61 o 
  -5   5   3      260.43      249.08     10.33 o 
  -4   5   3     1159.91     1152.74     47.28 o 
  -3   5   3       87.51       90.41      4.54 o 
  -2   5   3     8295.34     8388.82    344.24 o 
  -1   5   3      174.57      147.35      6.76 o 
   0   5   3      104.92       68.39      3.30 o 
   1   5   3     2659.98     2631.63     86.02 o 
   2   5   3     2533.97     2378.69     76.64 o 
   3   5   3     3211.75     3201.64     96.13 o 
   4   5   3     3804.22     3676.20    149.53 o 
   5   5   3     1619.74     1664.38     66.55 o 
   6   5   3      199.43      228.03     10.55 o 
   7   5   3     4794.99     4846.18    192.10 o 
   8   5   3       31.71       30.20      2.54 o 
   9   5   3      779.24      807.25     29.90 o 
  10   5   3      378.53      378.72     15.77 o 
  11   5   3      679.59      708.08     30.11 o 
  12   5   3      398.93      411.80     22.32 o 
 -12   6   3      160.42      156.85     14.18 o 
 -11   6   3        2.31        2.66      2.48 o 
 -10   6   3       27.91       33.55      3.24 o 
  -9   6   3      458.13      447.67     22.70 o 
  -8   6   3      278.51      255.66      9.98 o 
  -7   6   3       54.07       59.42      3.13 o 
  -6   6   3        0.20        0.39      1.16 o 
  -5   6   3       57.25       46.28      2.34 o 
  -4   6   3      444.57      432.52     27.80 o 
  -3   6   3      150.58      166.99     12.66 o 
  -2   6   3      132.10      127.59     14.17 o 
  -1   6   3        4.05        3.22      1.13 o 
   0   6   3       81.94      106.77      6.12 o 
   1   6   3      887.44      889.52     31.42 o 
   2   6   3      716.17      718.22     28.77 o 
   3   6   3        1.15       -0.08      1.61 o 
   4   6   3       95.73      115.38      6.68 o 
   5   6   3        0.35        1.53      1.58 o 
   6   6   3        5.35        6.10      1.63 o 
   7   6   3       37.66       46.23      3.01 o 
   8   6   3       86.08       87.85      4.63 o 
   9   6   3        9.78        9.96      2.17 o 
  10   6   3       29.76       32.22      2.95 o 
  11   6   3        1.62       -1.53      2.12 o 
 -11   7   3      151.78      153.25     12.72 o 
 -10   7   3      270.83      254.79     16.32 o 
  -9   7   3      161.44      184.72     37.79 o 
  -8   7   3      445.02      455.74     21.98 o 
  -7   7   3      951.10     1012.42     40.60 o 
  -6   7   3      153.06      155.64      7.18 o 
  -5   7   3      375.37      404.54     16.49 o 
  -4   7   3      278.82      267.45     27.51 o 
  -3   7   3      586.81      602.07     36.08 o 
  -2   7   3      676.02      753.41     68.18 o 
  -1   7   3     1077.93     1013.65     47.65 o 
   0   7   3     1622.56     1877.56    110.10 o 
   1   7   3      519.94      508.29     20.60 o 
   2   7   3     1407.01     1413.72     56.30 o 
   3   7   3      973.56      922.42     37.05 o 
   4   7   3      373.92      371.73     15.54 o 
   5   7   3      909.02      858.65     34.66 o 
   6   7   3      738.66      736.70     29.94 o 
   7   7   3      568.58      583.98     21.23 o 
   8   7   3      360.15      361.92     14.23 o 
   9   7   3      748.44      753.69     30.08 o 
  10   7   3      318.13      312.66     13.95 o 
 -10   8   3       53.38       50.33      5.27 o 
  -9   8   3      177.48      169.53     11.40 o 
  -8   8   3      360.79      341.11     15.31 o 
  -7   8   3      234.98      230.15     10.17 o 
  -6   8   3        0.00        0.36      1.47 o 
  -5   8   3      155.23      148.64     11.26 o 
  -4   8   3      102.32       91.27      9.74 o 
  -3   8   3     1373.91     1488.43    115.44 o 
  -2   8   3      426.26      525.03     31.28 o 
  -1   8   3      355.08      392.83     21.59 o 
   0   8   3        0.21        0.84      1.03 o 
   1   8   3      155.87      162.76      7.26 o 
   2   8   3      116.41      111.30      5.48 o 
   3   8   3       78.80       81.25      5.47 o 
   4   8   3       14.93       13.83      2.05 o 
   5   8   3        3.33        3.55      1.81 o 
   6   8   3      124.42      120.86      8.05 o 
   7   8   3        7.46       11.95      2.02 o 
   8   8   3      321.78      311.66     12.12 o 
   9   8   3       47.19       52.79      3.68 o 
  -9   9   3      186.05      190.38     12.74 o 
  -8   9   3      275.99      298.26     12.98 o 
  -7   9   3      633.13      656.32     26.79 o 
  -6   9   3      701.91      721.24     29.28 o 
  -5   9   3      330.65      361.91     21.66 o 
  -4   9   3      349.43      387.47     18.73 o 
  -3   9   3     1979.34     2131.04    125.32 o 
  -2   9   3       25.30       25.14      3.62 o 
  -1   9   3      208.12      215.39      8.23 o 
   0   9   3     1122.35     1197.23     55.22 o 
   1   9   3      258.23      261.13     11.22 o 
   2   9   3      176.80      191.47      8.65 o 
   3   9   3       97.22       84.30      4.69 o 
   4   9   3      139.13      137.70      6.73 o 
   5   9   3     1389.41     1343.76     54.11 o 
   6   9   3      762.24      746.50     30.53 o 
   7   9   3        2.59        5.36      2.17 o 
   8   9   3      478.99      495.27     18.44 o 
  -8  10   3       78.05       81.94      5.02 o 
  -7  10   3       53.64       50.49      4.48 o 
  -6  10   3       28.21       29.15      2.71 o 
  -5  10   3        5.43        7.71      2.05 o 
  -4  10   3      430.19      390.70     23.55 o 
  -3  10   3      441.15      460.88     36.98 o 
  -2  10   3        6.27        4.99      1.64 o 
  -1  10   3       21.40       20.83      2.55 o 
   0  10   3        1.72        2.73      1.62 o 
   1  10   3       20.72       18.13      2.81 o 
   2  10   3        0.69        0.68      1.65 o 
   3  10   3        3.09       -0.11      1.77 o 
   4  10   3       13.32       12.93      2.50 o 
   5  10   3      159.62      168.68      8.07 o 
   6  10   3      390.55      387.40     21.02 o 
   7  10   3      141.79      141.50      7.31 o 
  -6  11   3       11.43        9.02      2.18 o 
  -5  11   3       18.37       26.47      4.79 o 
  -4  11   3      797.12      838.00     39.81 o 
  -3  11   3      543.14      586.79     28.22 o 
  -2  11   3      100.86      125.22      6.96 o 
  -1  11   3       13.15       13.12      3.10 o 
   0  11   3      347.13      366.41     18.06 o 
   1  11   3     1225.18     1213.72     64.07 o 
   2  11   3      651.58      645.40     36.06 o 
   3  11   3       74.53       91.87      5.22 o 
   4  11   3      268.59      264.65     11.82 o 
   5  11   3      818.45      828.45     34.14 o 
  -2  12   3       65.13       79.34      4.77 o 
  -1  12   3       26.10       30.21      2.84 o 
   0  12   3       12.06       16.47      2.35 o 
   1  12   3        7.16       12.31      2.37 o 
 -13   0   4      720.41      707.79     42.86 o 
 -12   0   4     2070.32     2091.84    121.24 o 
 -11   0   4      296.99      265.35     16.98 o 
 -10   0   4      612.78      629.63     97.49 o 
  -9   0   4     1022.15     1055.26     61.58 o 
  -8   0   4      580.09      662.30    113.36 o 
  -7   0   4        3.06        9.44      2.16 o 
  -6   0   4     4810.03     2738.95    243.32 o 
  -4   0   4     3507.30     3282.67    190.95 o 
  -3   0   4     1653.37     1295.61    115.26 o 
  -2   0   4     1557.58     1839.30    107.47 o 
  -1   0   4     1826.63     1887.17    128.79 o 
   0   0   4     1461.90     1594.12     92.99 o 
   1   0   4     7615.59     8051.67    463.39 o 
   2   0   4     7602.48     7992.59    459.05 o 
   3   0   4     4741.33     4790.72    277.78 o 
   4   0   4      425.53      366.36     17.68 o 
   5   0   4      964.07     1009.74     59.78 o 
   6   0   4      791.50      760.83     37.46 o 
   7   0   4      793.65      809.27     39.98 o 
   8   0   4     1268.26     1172.36     56.88 o 
   9   0   4      166.47      169.83     10.95 o 
  10   0   4      178.06      177.24     39.41 o 
  11   0   4       86.59      109.67     12.99 o 
  12   0   4       62.01       43.29      7.76 o 
 -13   1   4        2.44        2.26      2.00 o 
 -12   1   4      513.16      522.30     26.29 o 
 -11   1   4       56.81       62.71      5.68 o 
 -10   1   4      329.60      283.92     14.16 o 
  -9   1   4      177.23      166.28     15.78 o 
  -8   1   4       33.31       26.88      2.18 o 
  -7   1   4        8.95       10.17      1.56 o 
  -6   1   4      116.98      132.23      6.11 o 
  -5   1   4      107.68      119.41      8.17 o 
  -4   1   4       21.63       14.28      1.64 o 
  -3   1   4      134.43      124.96     12.16 o 
  -2   1   4      126.93      133.38      5.18 o 
  -1   1   4       55.49       57.40      2.68 o 
   0   1   4     1047.65     1096.36     36.07 o 
   1   1   4       35.72       36.66      1.86 o 
   2   1   4      131.14      141.80      5.19 o 
   3   1   4       83.15       87.09      3.33 o 
   4   1   4       64.00       54.37      2.53 o 
   5   1   4      716.11      720.85     22.61 o 
   6   1   4        0.04       -0.16      1.37 o 
   7   1   4      175.42      171.98      9.57 o 
   8   1   4       17.90       16.35      1.99 o 
   9   1   4      516.09      409.16     20.80 o 
  10   1   4      126.56      110.44      7.39 o 
  11   1   4      109.98      120.33      7.67 o 
  12   1   4        0.99       -2.43      2.44 o 
 -13   2   4      738.55      802.60     40.34 o 
 -12   2   4       14.19       12.63      3.28 o 
 -11   2   4      893.51      906.36     42.90 o 
 -10   2   4      169.08      166.89      7.82 o 
  -9   2   4      768.82      673.19     27.80 o 
  -8   2   4     1260.90     1204.24     71.44 o 
  -7   2   4     1505.21     1473.18    115.98 o 
  -6   2   4     2671.05     2838.78    240.08 o 
  -5   2   4     3009.69     2885.47    115.39 o 
  -4   2   4     4228.20     4216.14    150.13 o 
  -3   2   4     1182.49     1106.11     33.26 o 
  -2   2   4     2940.13     2886.62     86.15 o 
  -1   2   4     1346.95     1275.89     38.35 o 
   0   2   4     5946.60     6153.83    183.79 o 
   1   2   4     1904.09     1850.21     56.82 o 
   2   2   4      692.06      681.40     20.01 o 
   3   2   4     1040.41     1055.92     32.57 o 
   4   2   4      558.46      507.63     16.89 o 
   5   2   4      389.43      365.01     12.37 o 
   6   2   4     3979.16     3993.87    140.41 o 
   7   2   4      360.68      326.17     12.89 o 
   8   2   4      343.75      327.33     12.94 o 
   9   2   4      188.83      209.93      9.93 o 
  10   2   4      896.68      951.23     54.77 o 
  11   2   4      280.27      330.28     15.89 o 
  12   2   4      139.75      165.32     14.37 o 
 -13   3   4       45.51       54.05      4.47 o 
 -12   3   4      438.94      375.57     58.17 o 
 -11   3   4        0.18       -1.05      1.86 o 
 -10   3   4        5.73        4.54      1.96 o 
  -9   3   4      184.46      163.67      7.60 o 
  -8   3   4       22.52       27.82      4.26 o 
  -7   3   4       61.58       63.71      4.34 o 
  -6   3   4       81.56       80.13      4.18 o 
  -5   3   4      323.35      348.46     10.01 o 
  -4   3   4        4.56        2.90      0.93 o 
  -3   3   4      596.58      626.18     20.70 o 
  -2   3   4     2109.57     2336.49     76.01 o 
  -1   3   4      632.41      721.94     23.87 o 
   0   3   4      937.02     1104.60     33.45 o 
   1   3   4        0.52       -0.34      0.93 o 
   2   3   4       79.42       89.26      3.93 o 
   3   3   4      107.25      122.81      4.64 o 
   4   3   4       88.21       80.38      3.29 o 
   5   3   4      404.90      420.64     13.95 o 
   6   3   4        7.38        6.58      1.42 o 
   7   3   4        8.90        8.36      1.76 o 
   8   3   4       72.13       74.17      4.15 o 
   9   3   4       89.83       72.93      4.16 o 
  10   3   4      113.43       98.60      6.33 o 
  11   3   4       48.06       37.10      3.33 o 
 -13   4   4      565.42      546.20     39.14 o 
 -12   4   4        3.52        6.01      2.72 o 
 -11   4   4      267.15      278.76     14.60 o 
 -10   4   4       86.97       97.94      8.21 o 
  -9   4   4     1612.30     1562.82     64.53 o 
  -8   4   4     1857.49     1811.95     75.00 o 
  -7   4   4     1100.05     1005.29     72.67 o 
  -6   4   4      584.47      545.59     21.91 o 
  -5   4   4      771.16      745.53     30.12 o 
  -4   4   4     3472.79     3685.93    117.50 o 
  -3   4   4      516.80      504.06     20.53 o 
  -2   4   4     5698.92     5686.00    224.12 o 
  -1   4   4     1191.16     1092.84     39.94 o 
   0   4   4     2934.08     3075.66    125.62 o 
   1   4   4     1572.72     1522.37     53.61 o 
   2   4   4      523.49      514.50     16.86 o 
   3   4   4        5.63        5.85      1.61 o 
   4   4   4     1896.22     1999.17     79.48 o 
   5   4   4     2435.71     2394.22     85.52 o 
   6   4   4      775.07      778.96     29.04 o 
   7   4   4      598.27      593.21     23.62 o 
   8   4   4      228.48      241.40     10.79 o 
   9   4   4      210.50      228.42     13.97 o 
  10   4   4      501.14      492.12     21.41 o 
  11   4   4      446.90      463.54     22.84 o 
 -12   5   4        0.47        2.01      2.27 o 
 -11   5   4        6.33        9.60      2.37 o 
 -10   5   4      296.49      294.06     15.36 o 
  -9   5   4      523.02      502.84     25.24 o 
  -8   5   4      179.15      187.46     13.75 o 
  -7   5   4      212.25      206.11     12.81 o 
  -6   5   4       80.61       90.25      4.12 o 
  -5   5   4      123.21      114.40      4.48 o 
  -4   5   4      642.73      620.75     25.12 o 
  -3   5   4       21.11       17.61      1.94 o 
  -2   5   4      384.86      404.96     16.71 o 
  -1   5   4      116.91      139.14      6.41 o 
   0   5   4       50.92       60.26      6.31 o 
   1   5   4      378.73      362.29     15.04 o 
   2   5   4      182.61      188.61      6.01 o 
   3   5   4       67.65       63.15      3.27 o 
   4   5   4       29.64       26.66      3.63 o 
   5   5   4      268.90      275.58     10.83 o 
   6   5   4      575.39      564.70     19.52 o 
   7   5   4        3.60        2.96      1.47 o 
   8   5   4       42.98       43.17      3.15 o 
   9   5   4        6.40        7.81      2.46 o 
  10   5   4       74.00       71.44      5.05 o 
  11   5   4        0.20        0.83      2.60 o 
 -11   6   4      260.35      276.36     14.64 o 
 -10   6   4      304.97      321.25     21.64 o 
  -9   6   4     1347.19     1332.48     65.12 o 
  -8   6   4      545.40      568.78     48.91 o 
  -7   6   4      296.43      289.87     14.77 o 
  -6   6   4      145.41      158.73      6.52 o 
  -5   6   4        2.68        2.94      0.86 o 
  -4   6   4     3118.98     2869.04    170.13 o 
  -3   6   4     1013.61     1033.76     47.76 o 
  -2   6   4     1106.64     1080.93     44.79 o 
  -1   6   4      540.18      527.53     22.33 o 
   0   6   4      640.83      646.65     32.07 o 
   1   6   4     1347.53     1325.34     42.87 o 
   2   6   4     2581.06     2652.45     96.36 o 
   3   6   4     1531.48     1533.96     50.48 o 
   4   6   4     1666.26     1681.69     59.44 o 
   5   6   4     1680.46     1641.45     65.01 o 
   6   6   4        2.85        6.53      2.02 o 
   7   6   4      103.87      109.77      7.21 o 
   8   6   4      532.24      529.97     20.03 o 
   9   6   4      499.46      503.86     22.06 o 
  10   6   4      305.97      315.06     16.25 o 
 -11   7   4       73.66       90.79     22.19 o 
 -10   7   4       91.60       67.66      4.81 o 
  -9   7   4       79.58       66.30      4.63 o 
  -8   7   4       91.99       87.48      5.50 o 
  -7   7   4       12.94       11.62      1.78 o 
  -6   7   4       34.11       35.17      2.27 o 
  -5   7   4       10.63        7.28      2.11 o 
  -4   7   4      895.86      926.26     45.46 o 
  -3   7   4     1628.05     1643.79     67.65 o 
  -2   7   4      671.30      687.17     28.90 o 
  -1   7   4      720.75      707.65     33.14 o 
   0   7   4       69.54       68.38      4.98 o 
   1   7   4       84.44       81.90      5.74 o 
   2   7   4      445.94      431.48     17.93 o 
   3   7   4       35.38       27.35      2.45 o 
   4   7   4      162.93      153.62      7.24 o 
   5   7   4       45.32       46.02      3.36 o 
   6   7   4     1625.73     1550.01     62.11 o 
   7   7   4        6.18        6.19      2.20 o 
   8   7   4      103.24      109.84      7.13 o 
   9   7   4        8.53        5.70      2.24 o 
 -10   8   4      416.64      395.80     24.46 o 
  -9   8   4      107.07      124.60     22.19 o 
  -8   8   4      173.00      198.73     12.87 o 
  -7   8   4      613.08      605.46     36.01 o 
  -6   8   4      825.81      873.14     34.92 o 
  -5   8   4      595.66      746.10     60.61 o 
  -4   8   4     1760.73     1684.78     97.46 o 
  -3   8   4      971.01      969.49     48.00 o 
  -2   8   4      416.56      395.66     33.26 o 
  -1   8   4      308.10      302.21     17.98 o 
   0   8   4      939.34      982.05     46.27 o 
   1   8   4      248.12      232.66     10.09 o 
   2   8   4      258.40      268.08     11.57 o 
   3   8   4      864.82      822.53     33.38 o 
   4   8   4      290.50      291.66     12.71 o 
   5   8   4      142.70      132.22      5.84 o 
   6   8   4      890.69      844.25     30.67 o 
   7   8   4       77.90       73.98      5.48 o 
   8   8   4      810.07      856.55     35.34 o 
  -9   9   4      101.24      102.43      7.83 o 
  -8   9   4       22.61       27.68      3.71 o 
  -7   9   4        7.27        3.20      2.11 o 
  -6   9   4      109.92      112.09      5.78 o 
  -5   9   4      174.55      161.01     15.96 o 
  -4   9   4       98.54       90.16      7.65 o 
  -3   9   4       63.52       59.23      4.78 o 
  -2   9   4      151.10      144.34      8.41 o 
  -1   9   4        3.18        6.35      4.30 o 
   0   9   4      221.75      204.67      9.04 o 
   1   9   4        0.87        2.15      1.56 o 
   2   9   4      645.46      606.02     24.98 o 
   3   9   4        4.89        8.24      2.09 o 
   4   9   4       21.51       21.11      2.66 o 
   5   9   4        7.59        6.34      2.12 o 
   6   9   4      184.85      180.36      7.57 o 
   7   9   4      137.18      135.98      6.25 o 
  -7  10   4      129.50      116.29      8.37 o 
  -6  10   4     1256.48     1270.06     59.24 o 
  -5  10   4       66.46       70.74      5.20 o 
  -4  10   4       45.72       55.10     11.18 o 
  -3  10   4      310.54      304.68     15.55 o 
  -2  10   4      732.46      771.09     41.96 o 
  -1  10   4      481.64      498.56     24.50 o 
   0  10   4      129.69      133.75      6.54 o 
   1  10   4      743.16      658.50     26.91 o 
   2  10   4       49.15       60.20      4.27 o 
   3  10   4      428.13      379.60     16.27 o 
   4  10   4      142.43      155.41      7.65 o 
   5  10   4      379.74      370.42     15.88 o 
  -4  11   4        5.90        7.67      1.76 o 
  -3  11   4        8.86        8.19      1.77 o 
  -2  11   4       16.07       27.96      3.57 o 
  -1  11   4       74.72       70.08      4.71 o 
   0  11   4        9.13        7.26      1.92 o 
   1  11   4       95.19       93.67      6.17 o 
   2  11   4        0.22        2.22      1.96 o 
   3  11   4        0.81        0.78      2.11 o 
 -13   1   5     1250.55     1202.06     49.75 o 
 -12   1   5      226.92      252.60     15.15 o 
 -11   1   5      520.84      450.04     21.40 o 
 -10   1   5     1842.13     1682.47     69.84 o 
  -9   1   5      939.39      823.83     48.41 o 
  -8   1   5      596.41      632.48     26.69 o 
  -7   1   5      558.04      559.03     23.71 o 
  -6   1   5     1685.30     1636.95     75.97 o 
  -5   1   5     1168.38     1132.72     83.06 o 
  -4   1   5       94.29       80.78     12.81 o 
  -3   1   5      260.96      220.75     20.27 o 
  -2   1   5      317.90      298.84     11.63 o 
  -1   1   5     5029.06     5357.73    219.46 o 
   0   1   5       66.49       54.82      2.80 o 
   1   1   5       62.62       68.51      3.34 o 
   2   1   5      737.00      720.22     26.35 o 
   3   1   5      671.88      655.79     23.96 o 
   4   1   5      815.07      764.21     28.95 o 
   5   1   5      244.16      232.00     12.10 o 
   6   1   5      237.64      241.40      9.90 o 
   7   1   5      170.24      171.74      7.26 o 
   8   1   5      891.47      808.71     37.31 o 
   9   1   5        2.70        5.12      2.59 o 
  10   1   5       43.01       41.42      6.02 o 
  11   1   5      131.24      124.00     19.21 o 
 -13   2   5      341.81      325.09     17.16 o 
 -12   2   5      221.22      206.75      9.80 o 
 -11   2   5       79.93       79.82      5.39 o 
 -10   2   5       10.85        8.06      2.86 o 
  -9   2   5      108.00      101.72     10.54 o 
  -8   2   5      348.35      308.86     15.28 o 
  -7   2   5     1366.49     1381.37     64.32 o 
  -6   2   5       28.05       25.43      3.52 o 
  -5   2   5      112.94      122.44     14.79 o 
  -4   2   5       27.34       26.56      3.18 o 
  -3   2   5       40.32       48.22      2.76 o 
  -2   2   5        2.39        4.23      0.98 o 
  -1   2   5        5.37        6.04      1.56 o 
   0   2   5       47.21       52.80      2.48 o 
   1   2   5       26.86       25.73      1.87 o 
   2   2   5       58.66       53.12      2.48 o 
   3   2   5      899.81      938.59     31.76 o 
   4   2   5      113.70      117.01      4.81 o 
   5   2   5     1385.85     1328.04     44.28 o 
   6   2   5       38.39       41.59      2.56 o 
   7   2   5       70.20       74.04      4.21 o 
   8   2   5       35.48       31.21      2.90 o 
   9   2   5      136.68      125.40      6.66 o 
  10   2   5       49.89       50.52      3.83 o 
  11   2   5        3.04        9.37      3.02 o 
 -12   3   5       20.31       21.96      3.67 o 
 -11   3   5      999.99      941.99     44.74 o 
 -10   3   5      752.01      728.74     34.75 o 
  -9   3   5      293.22      267.79     15.84 o 
  -8   3   5      100.52      101.48      5.95 o 
  -7   3   5     1591.20     1553.04     72.01 o 
  -6   3   5     1882.33     1982.60     92.19 o 
  -5   3   5     4737.88     5156.93    239.22 o 
  -4   3   5      791.26      867.66     31.31 o 
  -3   3   5      542.95      511.40     15.66 o 
  -2   3   5      663.67      689.84     21.03 o 
  -1   3   5      423.95      440.58     13.47 o 
   0   3   5      959.53     1033.10     31.34 o 
   1   3   5      354.83      384.95     14.49 o 
   2   3   5      600.61      610.47     24.88 o 
   3   3   5        2.99        3.37      1.61 o 
   4   3   5      683.27      719.47     24.68 o 
   5   3   5     1106.65     1108.31     37.79 o 
   6   3   5     1306.13     1367.95     47.63 o 
   7   3   5      584.83      591.41     23.32 o 
   8   3   5      291.24      271.03     11.07 o 
   9   3   5      166.11      144.16      6.68 o 
  10   3   5      257.95      268.72     19.55 o 
 -12   4   5      103.64      101.06      7.99 o 
 -11   4   5       59.70       52.87      5.14 o 
 -10   4   5        0.36       -1.16      2.16 o 
  -9   4   5      113.37      107.18      7.95 o 
  -8   4   5       19.51       16.41      1.93 o 
  -7   4   5       51.15       54.52      3.38 o 
  -6   4   5        1.15        1.30      1.45 o 
  -5   4   5       98.57       96.93      5.21 o 
  -4   4   5      542.07      590.01     23.81 o 
  -3   4   5        9.27        6.83      1.28 o 
  -2   4   5       81.01       87.77      3.93 o 
  -1   4   5      958.16     1023.34     36.27 o 
   0   4   5      369.29      388.24     14.30 o 
   1   4   5       14.63       12.63      1.64 o 
   2   4   5       83.81       92.77      3.95 o 
   3   4   5      307.99      326.70     11.40 o 
   4   4   5        0.67        0.80      1.36 o 
   5   4   5      850.42      858.28     40.22 o 
   6   4   5      117.20      131.39      8.49 o 
   7   4   5      248.44      247.07     10.29 o 
   8   4   5      600.52      614.32     23.98 o 
   9   4   5      121.34      100.83      5.26 o 
  10   4   5       35.53       31.04      2.90 o 
 -11   5   5      963.44      876.25     52.13 o 
 -10   5   5      125.49      141.05      9.35 o 
  -9   5   5      998.93      986.52     48.78 o 
  -8   5   5      766.99      718.85     47.73 o 
  -7   5   5      343.51      343.75     20.90 o 
  -6   5   5      671.13      721.50     30.07 o 
  -5   5   5      641.16      598.31     27.59 o 
  -4   5   5      135.61      139.01      5.10 o 
  -3   5   5     2095.49     2243.32     67.31 o 
  -2   5   5      720.78      717.01     21.90 o 
  -1   5   5      539.14      537.72     16.55 o 
   0   5   5       44.42       45.71      2.14 o 
   1   5   5      204.63      227.93      8.18 o 
   2   5   5     1495.27     1465.07     53.17 o 
   3   5   5      776.27      797.43     29.33 o 
   4   5   5      841.97      821.42     30.33 o 
   5   5   5      139.88      147.37      6.44 o 
   6   5   5      237.45      244.44     11.40 o 
   7   5   5      104.92      108.01      5.40 o 
   8   5   5      302.94      301.17     17.30 o 
   9   5   5      375.89      372.38     21.01 o 
  10   5   5       46.09       42.63      4.26 o 
 -11   6   5        0.76        3.48      2.34 o 
 -10   6   5      160.72      160.08      9.07 o 
  -9   6   5      161.32      170.39     10.53 o 
  -8   6   5       31.07       25.21      2.75 o 
  -7   6   5       34.44       37.42      4.57 o 
  -6   6   5        8.09        8.22      1.73 o 
  -5   6   5      766.30      823.21     60.97 o 
  -4   6   5      204.17      198.02     10.69 o 
  -3   6   5     1482.54     1461.24     60.77 o 
  -2   6   5      106.37      113.83      7.50 o 
  -1   6   5      108.91      101.65      5.44 o 
   0   6   5       31.00       33.44      1.86 o 
   1   6   5       99.36       83.68      4.40 o 
   2   6   5      140.86      118.37      5.17 o 
   3   6   5      173.06      177.66      7.38 o 
   4   6   5      114.90      118.33      5.39 o 
   5   6   5       47.85       38.26      2.72 o 
   6   6   5        3.12        2.06      2.34 o 
   7   6   5      176.48      168.14      9.60 o 
   8   6   5        9.74       15.52      3.12 o 
   9   6   5       48.77       53.35      4.28 o 
 -10   7   5      534.17      531.88     26.83 o 
  -9   7   5      627.35      647.73     32.29 o 
  -8   7   5      640.45      597.45     69.98 o 
  -7   7   5      717.00      717.75     35.57 o 
  -6   7   5       93.78      107.06      6.25 o 
  -5   7   5        2.64        2.19      2.71 o 
  -4   7   5      526.60      632.39     40.95 o 
  -3   7   5     1946.07     2038.97     84.42 o 
  -2   7   5      457.04      452.53     19.55 o 
  -1   7   5      582.28      575.11     24.29 o 
   0   7   5      350.28      346.58     13.25 o 
   1   7   5        6.13       11.65      1.56 o 
   2   7   5      345.37      317.53     12.03 o 
   3   7   5      470.67      474.92     19.83 o 
   4   7   5     1043.85     1074.61     43.57 o 
   5   7   5      182.11      161.41      7.85 o 
   6   7   5      774.04      806.65     38.62 o 
   7   7   5       18.74       16.64      3.16 o 
   8   7   5       59.03       61.30      5.18 o 
  -9   8   5       24.52       26.38      3.69 o 
  -8   8   5      108.90      116.67      8.43 o 
  -7   8   5        9.50        8.46      2.30 o 
  -6   8   5       13.98       18.61      3.25 o 
  -5   8   5      721.80      646.45     59.70 o 
  -4   8   5       53.20       57.28      5.78 o 
  -3   8   5       13.77       17.35      5.43 o 
  -2   8   5        5.36        8.98      2.66 o 
  -1   8   5       15.23       17.62      2.98 o 
   0   8   5        0.52       -0.49      1.32 o 
   1   8   5        9.15        8.31      1.75 o 
   2   8   5        5.76        9.88      2.03 o 
   3   8   5      100.05       92.56      4.45 o 
   4   8   5       10.97       11.76      2.30 o 
   5   8   5       27.78       28.13      2.94 o 
   6   8   5        2.27        3.39      2.54 o 
   7   8   5       18.97       20.95      3.43 o 
  -7   9   5      291.43      297.71     18.55 o 
  -6   9   5      236.28      239.09     14.91 o 
  -5   9   5      389.60      369.04     35.53 o 
  -4   9   5     1311.02     1450.57     97.58 o 
  -3   9   5      555.53      617.57     37.85 o 
  -2   9   5       61.33       63.76      6.34 o 
  -1   9   5      365.29      381.63     19.16 o 
   0   9   5      234.90      243.33     10.75 o 
   1   9   5      860.65      848.33     34.50 o 
   2   9   5       48.56       51.26      3.58 o 
   3   9   5        4.14        8.55      2.42 o 
   4   9   5      190.16      182.39      7.60 o 
   5   9   5      368.82      368.28     15.96 o 
   6   9   5      295.35      303.60     15.71 o 
  -5  10   5       83.74       86.58     12.08 o 
  -4  10   5       73.55       82.19     12.27 o 
  -3  10   5       55.96       65.31      5.43 o 
  -2  10   5       47.67       47.60      4.59 o 
  -1  10   5      403.65      327.53     26.78 o 
   0  10   5       93.34       84.85      4.83 o 
   1  10   5       27.34       32.44      2.83 o 
   2  10   5        9.57        6.54      2.08 o 
   3  10   5        7.04        3.81      2.18 o 
 -12   0   6     1643.36     1562.97     92.37 o 
 -11   0   6      238.69      257.47     16.61 o 
 -10   0   6       46.52       57.45     11.18 o 
  -9   0   6       27.25       24.51      3.56 o 
  -8   0   6      177.77      195.83     12.76 o 
  -7   0   6     1827.21     1788.09    103.47 o 
  -6   0   6      615.02      308.44     28.86 o 
  -5   0   6       10.54       11.06      3.52 o 
  -4   0   6      111.75      133.50      8.96 o 
  -3   0   6      101.49      122.84     15.96 o 
  -2   0   6       51.30       58.37      4.90 o 
  -1   0   6      868.91      899.94     52.34 o 
   0   0   6      436.43      468.03     27.99 o 
   1   0   6     1476.06     1528.40     89.26 o 
   2   0   6     2052.49     2088.53    121.34 o 
   3   0   6      626.63      676.18     40.06 o 
   4   0   6     1239.92     1330.08     77.89 o 
   5   0   6     4302.39     4434.26    257.75 o 
   6   0   6     1209.73     1297.19    110.84 o 
   7   0   6      555.34      553.86     33.75 o 
   8   0   6      536.05      527.80     32.23 o 
   9   0   6      350.69      352.63     34.09 o 
  10   0   6      258.47      250.18     25.07 o 
 -12   1   6       29.54       27.66      3.01 o 
 -11   1   6       60.53       52.68      3.91 o 
 -10   1   6        2.77        4.36      1.93 o 
  -9   1   6       18.92       23.02      2.74 o 
  -8   1   6        3.02        3.93      1.91 o 
  -7   1   6      452.87      422.00     37.00 o 
  -6   1   6       23.97       21.00      2.47 o 
  -5   1   6      128.73      126.08      6.95 o 
  -4   1   6      159.13      186.98     17.46 o 
  -3   1   6       17.81       17.50      2.21 o 
  -2   1   6      118.53      139.48      6.60 o 
  -1   1   6      699.59      750.07     28.41 o 
   0   1   6      289.96      275.75     12.05 o 
   1   1   6        1.01        3.23      1.54 o 
   2   1   6       10.63        9.87      1.86 o 
   3   1   6        7.28        7.47      1.87 o 
   4   1   6        3.55        3.59      1.80 o 
   5   1   6      182.93      178.65      8.53 o 
   6   1   6        3.23        7.83      2.09 o 
   7   1   6       51.19       53.89      5.18 o 
   8   1   6      168.99      168.76     14.43 o 
   9   1   6        1.86        1.23      2.48 o 
  10   1   6       42.89       35.16      7.76 o 
 -12   2   6      325.31      326.66     16.58 o 
 -11   2   6       53.90       60.76      4.63 o 
 -10   2   6      310.91      314.11     20.47 o 
  -9   2   6      213.79      199.63     10.48 o 
  -8   2   6       11.93       10.39      2.22 o 
  -7   2   6     1029.98     1161.47     77.64 o 
  -6   2   6      167.22      188.80     21.20 o 
  -5   2   6      196.42      238.57     20.10 o 
  -4   2   6      892.32      818.41     48.23 o 
  -3   2   6     1030.86     1030.68     60.63 o 
  -2   2   6      275.11      264.13     13.13 o 
  -1   2   6       31.14       39.46      3.30 o 
   0   2   6      386.51      390.69     34.22 o 
   1   2   6     1040.66     1002.03     36.78 o 
   2   2   6      946.99      947.90     34.98 o 
   3   2   6       69.96       74.24      3.59 o 
   4   2   6       14.68       17.28      2.06 o 
   5   2   6      479.43      460.84     19.90 o 
   6   2   6      751.53      743.99     31.60 o 
   7   2   6     1230.67     1325.77     65.46 o 
   8   2   6       42.31       50.71      4.55 o 
   9   2   6      258.61      280.58     13.21 o 
 -11   3   6      249.26      209.47     11.02 o 
 -10   3   6       22.39       22.71      3.44 o 
  -9   3   6      150.50      143.50      7.99 o 
  -8   3   6       12.94       10.66      2.31 o 
  -7   3   6      175.89      175.71     17.04 o 
  -6   3   6      258.06      284.92     16.00 o 
  -5   3   6      128.06      136.30      7.43 o 
  -4   3   6       67.92       60.94      5.73 o 
  -3   3   6       84.29       84.26      5.09 o 
  -2   3   6      223.19      268.41     11.38 o 
  -1   3   6        6.41        7.07      1.70 o 
   0   3   6        8.67       12.32      1.63 o 
   1   3   6      113.60      111.91      5.06 o 
   2   3   6       61.14       63.61      3.52 o 
   3   3   6        1.42        1.39      1.50 o 
   4   3   6      292.09      308.30     12.08 o 
   5   3   6        0.95        3.33      1.53 o 
   6   3   6        1.40        3.78      1.78 o 
   7   3   6       50.27       52.92      3.47 o 
   8   3   6      206.13      182.33      9.48 o 
   9   3   6        4.81        7.74      2.27 o 
 -11   4   6      180.59      178.44     12.18 o 
 -10   4   6      261.28      282.60     29.85 o 
  -9   4   6      614.97      589.56     28.10 o 
  -8   4   6      354.84      347.85     17.17 o 
  -7   4   6       45.02       43.45      3.58 o 
  -6   4   6       92.14       94.11      5.56 o 
  -5   4   6     1852.14     2115.47    101.25 o 
  -4   4   6       97.36       88.54      4.69 o 
  -3   4   6     1481.23     1488.19     61.54 o 
  -2   4   6      808.39      878.02     32.15 o 
  -1   4   6       35.68       39.50      2.52 o 
   0   4   6       56.78       59.13      4.15 o 
   1   4   6      435.34      457.86     17.27 o 
   2   4   6      166.61      183.69      7.58 o 
   3   4   6      477.02      461.66     17.44 o 
   4   4   6     1316.26     1317.95     54.64 o 
   5   4   6      251.92      270.40     12.33 o 
   6   4   6      223.05      218.69     10.15 o 
   7   4   6      393.91      388.57     15.52 o 
   8   4   6       46.52       53.19      3.58 o 
   9   4   6      739.83      746.83     29.09 o 
 -10   5   6        3.77        4.97      2.63 o 
  -9   5   6       27.03       24.67      3.42 o 
  -8   5   6        0.18        0.71      2.24 o 
  -7   5   6       11.44       12.98      2.25 o 
  -6   5   6      195.59      181.60      9.76 o 
  -5   5   6      820.59      879.82     36.74 o 
  -4   5   6      201.38      199.56      8.94 o 
  -3   5   6      107.41      110.05      5.44 o 
  -2   5   6      204.92      228.73      8.92 o 
  -1   5   6       55.64       58.17      3.14 o 
   0   5   6        6.75        6.43      1.56 o 
   1   5   6        3.37        3.16      1.71 o 
   2   5   6      128.91      129.79      6.51 o 
   3   5   6       12.20       14.10      2.84 o 
   4   5   6      270.69      260.50     11.85 o 
   5   5   6       41.51       40.24      3.44 o 
   6   5   6       24.71       26.54      3.23 o 
   7   5   6       35.50       37.04      3.38 o 
   8   5   6      360.81      353.14     14.34 o 
 -10   6   6      156.68      158.78     10.81 o 
  -9   6   6      426.81      476.43     28.81 o 
  -8   6   6      722.70      729.05     42.99 o 
  -7   6   6      190.97      204.14     10.90 o 
  -6   6   6       15.95       12.56      2.14 o 
  -5   6   6      851.27      985.09     48.01 o 
  -4   6   6      124.22      116.03      6.63 o 
  -3   6   6      215.87      242.19     12.53 o 
  -2   6   6      178.93      189.23      9.14 o 
  -1   6   6      558.70      512.66     24.98 o 
   0   6   6      564.24      576.79     24.26 o 
   1   6   6      222.45      232.80     10.53 o 
   2   6   6       18.31       15.70      2.24 o 
   3   6   6     1084.90     1160.15     48.52 o 
   4   6   6     1240.53     1295.79     54.14 o 
   5   6   6      846.42      845.19     35.47 o 
   6   6   6       82.85       83.46      4.99 o 
   7   6   6      217.61      228.66     12.48 o 
  -9   7   6        0.21       -1.11      2.02 o 
  -8   7   6      216.34      238.19     12.65 o 
  -7   7   6      146.98      157.43     11.51 o 
  -6   7   6        1.14        2.56      1.80 o 
  -5   7   6       21.55       21.16      2.32 o 
  -4   7   6        2.29        5.50      3.29 o 
  -3   7   6       83.47       74.21      6.73 o 
  -2   7   6        9.78        8.12      1.57 o 
  -1   7   6      422.76      423.68     18.22 o 
   0   7   6      738.49      710.05     29.93 o 
   1   7   6       55.25       36.42      2.88 o 
   2   7   6      114.79      111.09      5.88 o 
   3   7   6        0.08        1.22      1.80 o 
   4   7   6      110.28      128.72      7.75 o 
   5   7   6       57.83       64.95      7.27 o 
   6   7   6        4.35        7.23      2.80 o 
  -7   8   6      562.93      586.07     29.29 o 
  -6   8   6      230.36      249.53     12.94 o 
  -5   8   6       96.60      112.72      8.94 o 
  -4   8   6     1290.79     1266.07     80.54 o 
  -3   8   6      116.45      129.48      9.98 o 
  -2   8   6      146.23      163.98      9.54 o 
  -1   8   6      433.11      474.60     22.72 o 
   0   8   6      882.92      884.49     41.93 o 
   1   8   6      134.73      157.01      8.65 o 
   2   8   6      196.47      194.90     10.51 o 
   3   8   6       74.21       74.98      5.41 o 
   4   8   6      197.55      194.69     10.74 o 
   5   8   6      252.69      258.13     13.63 o 
  -5   9   6       41.92       36.07      7.58 o 
  -4   9   6      538.71      535.53     50.32 o 
  -3   9   6      102.74       90.91     12.08 o 
  -2   9   6       57.97       63.54     13.35 o 
  -1   9   6       49.27       52.76      8.01 o 
   0   9   6       83.95       81.71      5.91 o 
   1   9   6       56.09       48.24      5.08 o 
   2   9   6       84.52       88.26      6.28 o 
   3   9   6        0.10        1.39      2.47 o 
 -11   1   7      602.88      593.25     28.50 o 
 -10   1   7      565.88      597.45     57.53 o 
  -9   1   7      155.63      134.22     13.80 o 
  -8   1   7       13.62       14.06      2.56 o 
  -7   1   7       33.48       36.39      3.43 o 
  -6   1   7     1967.07     2337.79    136.95 o 
  -5   1   7      818.51      873.98     48.34 o 
  -4   1   7      586.80      585.94     27.63 o 
  -3   1   7        7.49        6.22      2.08 o 
  -2   1   7      693.25      687.38     32.70 o 
  -1   1   7      997.33     1025.30     56.44 o 
   0   1   7     1052.70     1038.09     42.96 o 
   1   1   7      759.29      681.55     28.52 o 
   2   1   7      692.36      685.54     28.89 o 
   3   1   7     3275.90     3107.70    128.14 o 
   4   1   7      206.44      204.44      9.58 o 
   5   1   7     1032.88     1064.11     44.63 o 
   6   1   7      324.30      332.51     14.83 o 
   7   1   7      700.92      671.44     28.46 o 
   8   1   7      889.14      857.54     42.60 o 
 -10   2   7       54.59       59.61      5.34 o 
  -9   2   7       68.96       69.90      5.38 o 
  -8   2   7      270.41      259.60     13.26 o 
  -7   2   7      143.94      159.96     10.37 o 
  -6   2   7      749.34      782.83     41.84 o 
  -5   2   7       71.61       73.05      4.86 o 
  -4   2   7        2.66        2.72      1.91 o 
  -3   2   7       82.52       87.11      5.42 o 
  -2   2   7      197.76      213.47     10.99 o 
  -1   2   7      108.98      106.88      8.82 o 
   0   2   7      124.13      106.92      6.26 o 
   1   2   7       19.94       18.71      2.27 o 
   2   2   7      245.11      253.46     11.44 o 
   3   2   7      909.77      893.91     33.85 o 
   4   2   7     1428.17     1386.17     52.35 o 
   5   2   7       45.00       41.86      3.10 o 
   6   2   7       19.23       18.15      2.41 o 
   7   2   7       45.42       46.92      3.81 o 
   8   2   7       11.37       12.34      2.67 o 
 -10   3   7      138.06      145.49      8.28 o 
  -9   3   7      238.03      211.60     25.34 o 
  -8   3   7      279.33      291.78     14.63 o 
  -7   3   7       88.86      108.02      6.55 o 
  -6   3   7     1356.19     1489.55     69.96 o 
  -5   3   7       69.43       61.03      4.79 o 
  -4   3   7      977.86      846.78     62.18 o 
  -3   3   7      675.51      728.82     43.38 o 
  -2   3   7     1979.44     2003.95     92.82 o 
  -1   3   7     1094.87     1071.04     50.16 o 
   0   3   7      815.33      801.75     32.59 o 
   1   3   7      886.88      889.11     35.89 o 
   2   3   7      285.80      305.77     13.17 o 
   3   3   7      500.11      483.80     20.13 o 
   4   3   7      554.40      570.43     23.45 o 
   5   3   7      379.46      377.66     16.77 o 
   6   3   7      337.55      345.66     18.18 o 
   7   3   7     1286.47     1256.70     62.06 o 
 -10   4   7       85.26       89.32      7.14 o 
  -9   4   7      178.02      157.97     10.91 o 
  -8   4   7       72.80       79.15      9.47 o 
  -7   4   7      230.86      215.06     12.74 o 
  -6   4   7      165.46      168.18      9.06 o 
  -5   4   7       63.06       63.74      4.47 o 
  -4   4   7        5.79        7.01      2.06 o 
  -3   4   7       39.17       37.38      3.29 o 
  -2   4   7      434.48      442.11     21.50 o 
  -1   4   7        0.82        1.61      1.73 o 
   0   4   7      851.47      825.99     33.55 o 
   1   4   7      167.22      173.55      7.98 o 
   2   4   7      193.18      192.93      8.93 o 
   3   4   7      239.83      221.89     10.16 o 
   4   4   7        0.04       -2.51      1.92 o 
   5   4   7      206.43      222.11     12.03 o 
   6   4   7        5.87        3.74      3.45 o 
   7   4   7       27.06       29.37      3.28 o 
  -9   5   7       66.75       70.32      6.15 o 
  -8   5   7      983.08      955.26     56.26 o 
  -7   5   7      372.53      401.67     28.95 o 
  -6   5   7       10.58       12.59      2.80 o 
  -5   5   7      392.07      412.16     24.88 o 
  -4   5   7       69.46       82.83      7.03 o 
  -3   5   7      287.24      266.67     32.20 o 
  -2   5   7      715.61      806.33     45.01 o 
  -1   5   7     1076.24     1019.55     42.51 o 
   0   5   7       47.60       59.32      4.93 o 
   1   5   7     1147.21     1130.66     55.96 o 
   2   5   7       90.15       95.05      5.78 o 
   3   5   7     1036.37     1044.99     43.46 o 
   4   5   7      667.93      644.05     27.35 o 
   5   5   7     1176.66     1127.61     47.19 o 
   6   5   7      867.76      880.05     37.23 o 
  -8   6   7        5.31        4.16      2.63 o 
  -7   6   7       13.12        7.93      2.63 o 
  -6   6   7       66.28       65.94      5.50 o 
  -5   6   7      149.17      159.60     10.17 o 
  -4   6   7        0.05        0.16      1.73 o 
  -3   6   7       14.24       12.87      2.21 o 
  -2   6   7      207.56      210.11     11.17 o 
  -1   6   7      128.43      129.77      6.48 o 
   0   6   7       14.29       15.29      2.24 o 
   1   6   7       41.98       50.31      3.51 o 
   2   6   7       33.86       31.47      2.99 o 
   3   6   7      195.53      189.04      9.07 o 
   4   6   7        1.18        1.59      2.11 o 
   5   6   7        2.90        2.79      2.24 o 
  -7   7   7      174.22      183.46     12.00 o 
  -6   7   7      223.46      252.46     13.27 o 
  -5   7   7        2.06        4.33      1.96 o 
  -4   7   7     1451.72     1717.37     83.52 o 
  -3   7   7      311.09      302.75     17.50 o 
  -2   7   7      309.26      348.29     19.68 o 
  -1   7   7      141.50      158.98      8.87 o 
   0   7   7      253.39      262.99     11.85 o 
   1   7   7      520.87      517.65     22.27 o 
   2   7   7      538.20      554.70     28.30 o 
   3   7   7      693.96      676.75     28.81 o 
   4   7   7      423.25      410.13     25.34 o 
  -5   8   7      274.89      248.61     13.08 o 
  -4   8   7       62.54       53.74      3.92 o 
  -3   8   7        1.65        6.07      1.91 o 
  -2   8   7      109.28      125.17      7.25 o 
  -1   8   7       40.28       41.81      3.50 o 
   0   8   7      150.15      144.55      8.32 o 
   1   8   7      184.86      190.95     10.43 o 
   2   8   7        0.46        1.84      2.49 o 
  -9   0   8      152.37      177.64     12.43 o 
  -8   0   8      901.57      820.77     49.26 o 
  -7   0   8     1998.40     2017.25    117.69 o 
  -6   0   8       20.97       17.03      3.57 o 
  -5   0   8      402.42      434.92     29.49 o 
  -4   0   8      860.40      823.30     49.13 o 
  -3   0   8      305.51      278.47     14.59 o 
  -2   0   8      662.09      669.59     35.81 o 
  -1   0   8      208.83      213.78     14.02 o 
   0   0   8      311.46      293.76     18.62 o 
   1   0   8     1140.25     1126.16     66.82 o 
   2   0   8     1305.72     1298.12     76.94 o 
   3   0   8       43.63       52.11      5.48 o 
   4   0   8      514.53      498.40     30.69 o 
   5   0   8      769.82      757.23     45.58 o 
   6   0   8     1714.18     1599.30     94.71 o 
  -9   1   8        4.39        6.13      2.59 o 
  -8   1   8       18.75       19.24      3.08 o 
  -7   1   8      681.09      740.07     36.35 o 
  -6   1   8       15.84       14.31      2.62 o 
  -5   1   8        2.25        0.64      2.17 o 
  -4   1   8       59.41       67.58      6.18 o 
  -3   1   8      131.13      128.74      9.68 o 
  -2   1   8      155.58      147.68     13.30 o 
  -1   1   8      112.83      111.68      6.01 o 
   0   1   8       86.80       86.34      5.02 o 
   1   1   8       42.50       35.75      2.83 o 
   2   1   8       39.36       44.67      3.50 o 
   3   1   8      832.64      807.12     34.08 o 
   4   1   8      139.06      128.61      6.85 o 
   5   1   8        9.29        6.80      2.34 o 
   6   1   8        9.18       10.51      2.54 o 
  -9   2   8       40.42       46.05      4.29 o 
  -8   2   8      820.34      915.27     51.14 o 
  -7   2   8      404.45      429.36     21.08 o 
  -6   2   8     1257.89     1204.04     56.18 o 
  -5   2   8      142.52      143.54      8.12 o 
  -4   2   8      978.75      977.81     46.23 o 
  -3   2   8     1507.17     1547.34     72.32 o 
  -2   2   8      990.15     1041.13     48.31 o 
  -1   2   8       81.64       78.66      5.36 o 
   0   2   8      664.89      609.00     29.41 o 
   1   2   8     1030.29      922.13     43.72 o 
   2   2   8     1494.13     1479.33     69.13 o 
   3   2   8        4.73        4.02      2.14 o 
   4   2   8      200.30      199.05      8.74 o 
   5   2   8      138.20      127.31      6.99 o 
   6   2   8      308.17      307.92     14.54 o 
  -8   3   8        2.57        1.49      2.38 o 
  -7   3   8      680.70      666.80     32.22 o 
  -6   3   8       90.41       95.71      6.39 o 
  -5   3   8       11.77       10.49      3.27 o 
  -4   3   8      182.93      181.08     13.65 o 
  -3   3   8        0.00        2.57      2.14 o 
  -2   3   8       15.50       18.25      2.78 o 
  -1   3   8      143.19      141.39     10.32 o 
   0   3   8        0.00        0.33      2.03 o 
   1   3   8       20.06       20.53      5.62 o 
   2   3   8       35.31       33.82      3.58 o 
   3   3   8      135.64      109.56     11.84 o 
   4   3   8        5.94        4.84      3.00 o 
   5   3   8        9.25       10.51      3.36 o 
  -7   4   8      129.54      129.80      8.90 o 
  -6   4   8     1336.70     1401.69     79.42 o 
  -5   4   8      473.21      513.75     31.56 o 
  -4   4   8      309.78      315.56     15.81 o 
  -3   4   8     1123.08     1061.66     62.07 o 
  -2   4   8      415.75      388.59     39.35 o 
  -1   4   8      497.62      513.68     24.76 o 
   0   4   8      344.93      337.83     18.58 o 
   1   4   8      470.82      450.77     21.79 o 
   2   4   8      637.11      621.58     29.63 o 
   3   4   8      410.63      385.80     19.42 o 
   4   4   8      215.29      207.56     11.58 o 
   5   4   8        2.15        4.30      2.79 o 
  -6   5   8       19.76       15.62      3.25 o 
  -5   5   8       32.98       29.60      5.14 o 
  -4   5   8        8.40        6.04      2.63 o 
  -3   5   8      161.03      146.63     13.08 o 
  -2   5   8        7.44        7.27      2.60 o 
  -1   5   8       18.73       16.66      4.87 o 
   0   5   8       26.48       21.78      3.42 o 
   1   5   8       10.07       15.78      3.25 o 
   2   5   8      113.50      126.63      7.74 o 
   3   5   8      157.97      126.08      9.44 o 
   4   5   8        2.13        3.90      2.65 o 
  -5   6   8      221.74      248.35     16.41 o 
  -4   6   8      145.69      145.17     13.62 o 
  -3   6   8      252.75      266.71     16.76 o 
  -2   6   8      204.73      213.71     13.73 o 
  -1   6   8      894.59      826.43     48.87 o 
   0   6   8      201.21      228.53     20.56 o 
   1   6   8       42.95       41.10      5.41 o 
   2   6   8      136.58      135.93      8.14 o 
  -6   1   9      140.85      132.13     14.73 o 
  -5   1   9      684.28      590.23     45.26 o 
  -4   1   9      136.27      142.76     11.63 o 
  -3   1   9        2.17        0.85      2.38 o 
  -2   1   9       14.76       16.12      3.46 o 
  -1   1   9      314.26      284.01     14.48 o 
   0   1   9      379.13      345.15     19.37 o 
   1   1   9       42.02       42.58      3.67 o 
   2   1   9      861.00      819.23     31.50 o 
   3   1   9       47.80       51.75      3.69 o 
  -5   2   9      258.40      268.44     14.04 o 
  -4   2   9       22.88       24.85      3.31 o 
  -3   2   9       18.87       24.27      3.26 o 
  -2   2   9      159.35      166.42     11.03 o 
  -1   2   9       56.26       59.76      4.89 o 
   0   2   9       34.85       32.84      3.66 o 
   1   2   9        6.69        6.58      3.59 o 
   2   2   9       21.59       24.23      3.43 o 
  -5   3   9      407.66      420.52     20.94 o 
  -4   3   9       83.43      104.56      6.81 o 
  -3   3   9      865.78      865.93     41.44 o 
  -2   3   9      797.34      756.09     36.37 o 
  -1   3   9       30.35       29.56      3.53 o 
   0   3   9      375.67      399.93     19.81 o 
   1   3   9       26.98       32.42      3.68 o 
  -3   4   9       60.18       62.67     15.51 o 
  -2   4   9      132.75      117.48      8.75 o 
  -1   4   9       37.53       33.91      4.38 o 
                                                 
